# Supplementary material for: A noncanonical chaperone interacts with drug efflux pumps during their assembly into bacterial outer membranes
Source: PLoS Biol. 2022 Jan 21;20(1):e3001523. doi: 10.1371/journal.pbio.3001523 (PMC8809574; doi:10.1371/journal.pbio.3001523)
Supplement: S1 Data — UniProt accession numbers appear in the order they do in the phylogenetic tree (Fig 4A). (XLSX) [file pbio.3001523.s001.xlsx]

## Sheet: Legend
S1 Data. Full details of each leaf from the phylogenetic tree shown in Fig 4A.
UniProt accession numbers appear in the order they do in the phylogenetic tree (Fig 4A).
Tab #	Title	Description
1	LEGEND
2	Proteins	Detailed information of all proteins listed in Fig 4A
3	Statistics	Statistics on all proteins listed in Fig 4A. These include the counts within each taxonomic group, as well as the SignalP data
Tab #2 headings
Accession	Uniprot or NCBI Accession number
SignalP	Prediction from SignalP 5.0
Annotation	Protein (has signal peptidase I [SPI] signal) or Lipoprotein (has signal peptidase II [SPII] signal) annotation based on SignalP prediction. The yellow highlight indicates the three proteins that were annotated as "Protein" rather than "Lipoprotein" because they did not have the required +1 Cysteine residue
Domain	Taxonomic Domain
Phylum	Taxonomic Phylum
Class	Taxonomic Class
Order	Taxonomic Order
Family	Taxonomic Family
Genus	Taxonomic Genus
Species	Taxonomic Species
Sequence	Full protein sequence

## Sheet: Proteins
Accession	SignalP	Annotation	Domain	Phylum	Class	Order	Family	Genus	species_(strain if applicable)	Sequence
Q1GYI7	SP(Sec/SPI)	Protein	Bacteria	Proteobacteria	Betaproteobacteria	Nitrosomonadales	Methylophilaceae	Methylobacillus	flagellatus_(strain_KT_/_ATCC_51484_/_DSM_6875)	MSNSRKYFMFKCTWPMLVVTAAWAAEPQGETTNAPASALQTASSAAHAAVEAANAAAAAATAAANAATAAANAASEAVKATEQGLKQPQLVVAPTTPEQLASPPASAAPALVGNTPLQQQAAQPNVAPIGLQSLNLDLPTQAQSVAAVDELHLSRLFGTSIIPVAVANEIHNEYLSSEYADQVHSEQSPATVTDTMDIRAATDAAVDFSRDVHIADERLNQAEAQSKQARGLLLPNLSVRYGKGREISSPSSAINARTGSRMEESHHTRTDRIITLRQPLMDLTSIYDWKRRQAIISAREESRRGSQGDAWLSTVNAYLGLTTSRLIADLSLGYENQLNELFTYVDKRAAAGASSDADRERVRARSLAARSARTQQEAAHSAASIEFLRLTNIAPQNIR…
A0A066RU95	SP(Sec/SPI)	Protein	Bacteria	Proteobacteria	Gammaproteobacteria	Vibrionales	Vibrionaceae	Photobacterium	galatheae	MKIKVIAAAVAVFCLNSGAAFADTSLNDYIEQSIGNSFRIKSLMSQYDVEKIRLEQEDKYYLPSFKIDHTTKTHMEDGPEEVGINPWDNRKHESNVNLRSNIWRDNHNDVYSMLASKADAAGMNVDIEKSNIRAQITTSVYNISLYESLIREGEDILAKAKKIDADIRDKVKGGLAKASDSTTAEVLITDMENAILATKLKIKQLRLNLEQVSGIPYPKDMAVDLTTVDALIGKKAVGDVQNNKSLRKKALEVQAANKAIDTADNWMSVDLYAKTKADNLTLSRSESEVGIMVTLDLFNPANYWKDKTATSQYKSEQYMLDQMREDLKLSLESQLSILDSNRRLLESQEASITIKRDLIQERQNEYQINVTSLYELIQAWNGYYLAIQQKTDTEATLVN…
H2CKB5	SP(Sec/SPI)	Protein	Bacteria	Spirochaetes	Leptospirales	Leptospiraceae	Leptonema	Leptonema	illini_DSM_21528	MFSRFMPQILRGGLILLIWPALILAKEDAPALLRYRDALQLSEQSPDVHIQALRVQREKKQQEQASTLLPAAPELDLSYERSRTQYPAGYFDTVPTEERMQGRSYEVGVRQQIDVSGSRSSLRKEAEHRTSLAEHMLRLEKLQARSRLREAYLGISIHGHMSEHLDEHTKRFTRLKAAFGEGYFDRRLGAYTSSALDMGIASLQADYIDSQTSYRNSTLALRKELGLTHEDSLVVEDFSKIPLPELRDEAQLIEKARAGLPVLLGRDRIAMAQAAEEMASRKIFPFVELFAATGKRDLGNYSSPTFQNNAPERENFWKFGVRIPLGIFGPERFGSDVAAADRQIAEEELKRFEQRLDLLVKQEIALYRGEKASYERLYRTFVKSEPLTQALEAALVSRR…
A0A345J612	SP(Sec/SPI)	Protein	Bacteria	Proteobacteria	Epsilonproteobacteria	Campylobacterales	Campylobacteraceae	Arcobacter	mytili_LMG_24559	MKKNLIPYLTISLVFTFSLNAQEIDNTVDNLKENSIKLLNEKSINKVYSDLEVKGMIRTTTKKLDVSNYVSASEISFDKYQKVSLKDVVLETLSYSDLVKSSREKVIQSQLKLDDAIADYFPTLNLEYSYAKTRHYPGDNKQRYKFYNDRSYRLVMSQNLYSGGATHTFIESLRQSLLVERNKYKIAVQEELTKAIKAYFGVVFSKKAVEVNDRNMKQLQKILDIVTIKYDNGASSIGDLTSIKASVANAQTKLIKDKSKLNEALRYYEYVVGQKFSKTLPFERDFDIKLAQFDILYERAVKQNPNLKNYYFNIEAEKHKVRNAKTSFSPRVDLELSYEDVMDQEDYEGPENDFVGKIKLSYNIFNGGKDRNKVLKSYSVLRDLKFRLNEETKKLKWNL…
A0A2S7ERR6	SP(Sec/SPI)	Protein	Bacteria	Proteobacteria	Gammaproteobacteria	Xanthomonadales	Xanthomonadaceae	Xanthomonas	hyacinthi	MKIAAIFILSLLNSYAPCCIASSLSEIYQATRENNPQYAGFDSSVEVSKQELVGARAKFFPTANAFYTLDKENVEYRDVEFRGYSKSFSRGIQVAQKLFSAENIYAYRASKQSYEGARYQRDYNVNLLEESLIEAYLTSVLQAKIVDVYSRYEDAYAQALKITRRQYAGGYAAKVDTAQAESYYEYIAAQRLEYASDLDSSLHKLSRMSGLDLKEVGPFKESQNFSFVENRSLLAWYQLAQTHNSKLAYLERLIRTSAEKVKSARSARLPEVSLEATYSSVNFEQFSLSNDGRVRCWDKYVGINVSVPLFSGFLIESNIKTAESQRDLAVSNLEIEVAQIRNDISDYYAYISNSSKRLEASARSVAAAILSEELIGKGYKIGQRDFTDLAVAIGRRAEC…
A5CCN4	LIPO(Sec/SPII)	Lipoprotein	Bacteria	Proteobacteria	Alphaproteobacteria	Rickettsiales	Rickettsiaceae	Orientia	tsutsugamushi_(strain_Boryong)	MLTLLKKYIVAILCSILLTCSFSCSAIDINTALTNAYKNSVKFKLLQDEFLQQANQYQKIYTSFIPEVHISVASSERYHNTSNSWFPNNNWLSETNNLNRMQSLNAFNPRAELTISHNLFNGGQDLIRLKAIKQKSYTAKEKFYNDEQELIYEGIETYLNYYSFLETSKLYEAKVQYFQKMLEIENQKLALGESTSVSVANAQVQLSKALSEHIAGITAVQNLEKKFYNFFGILPSNIELPRISNDLEKSETALMNSALNNSFVLNYYKNQILEQQLKVKFCRAAVLPKINAQFSVISPLPFQPEHSTATFAVEMRIPIFNHNTAFLDSRTEIRALNMLISQYKDKLEQIKMSVVSEWKQYNSIKQQIEYSDDYVKFATIALSATQHEYELGNIRITDL…
A0A178GTJ3	LIPO(Sec/SPII)	Lipoprotein	Bacteria	Proteobacteria	Alphaproteobacteria	Rickettsiales	Anaplasmataceae	Wolbachia	endosymbiont_of_Dactylopius_coccus	MFRLIITLAIIFGTISCYATDVGEVISKAIKNSSKIKSQFYQYKSAEKQLKSSGLAGFLPDISLQYNFDSNFNLYNQSNLPGKRLILSQKIIDGGGTFATFSRSSHLLKAEKMRFQQLKQEVALNAVKAYVGVLQKTEILKLREHKERVSLEHLSAMKKRFSLGEVTNAEVSLAKAKFSSSISERVDAEGKLKLANIAYYHLIGEDADELSEANDKLPSVPELNECLQLARTNNLSLKAAIYQKRAAGMEVIAESSKWLPSLNLSVNKYFDEKGINLKTLSNNVNVVFTLDVPIFKRGVNAFGVSRAKMDAKKSTYDYYETVKNIEQAVVNAWNNVLTAKAIIKASQEAEKAAALALEGVEQEVNLSLKSTSDLLDTEDALFKARSDLVEAKSNYVISV…
A0A419WA94	SP(Sec/SPI)	Protein	Bacteria	Bacteroidetes	Bacteroidia	Marinilabiliales	Prolixibacteraceae	Mangrovibacterium	diazotrophicum	MIKRLTFILLLIPVCSFAQEKLLTLQASVDSAFANNAVLNEANAIMEQKRNEWRTMTGIEAPEISYFEEGRNSSATKPFEERRWTVSQTIDFPLTTVYRLKAIGDEAKALEYQIQAQRNNIRAEVKSRYIDILYASRLQDLAEKQKQLADELYKAVYTKFETGMGNGIDLTKAELQVAEAENFQSEAERMLHMGRYSLFRLMGMEIADISYSIQFVDTLSSREVVVSQITALSVLHEQPEYLAAMAAYEASQNKIREARSNILPDIRFNLYKQNYGDGFKYNGFEVGLSIPIWLPFEQSGKIRMAKAYQDEIEWQQKGIEQEMKERIEHAWHSYSSSKQIIDRYNQTMSAKSARLQQLSIDAYRLGEIDLMNLILAQQTYLDNQRRYLDALHDFYLQLT…
E6SSG1	LIPO(Sec/SPII)	Lipoprotein	Bacteria	Bacteroidetes	Bacteroidia	Bacteroidales	Bacteroidaceae	Bacteroides	helcogenes_(strain_ATCC_35417_/_DSM_20613_/_JCM_6297_/_P_36-108)	MIQEQVLMKKILILNVTLIACTGLTAQTSGIDGVLRQIETNNKELQANALFISSQKLENRTSNNLPDPTLSYAHLWDSQDRSKTVGELVVSQSFDFPTLYATRGKMNRLKAGALDAQAAALRQQILLRAKEICLDIIMLQRRQTLLDERLKNAEELSAMYAKRMDTGDASVLETNKINLELLNVRTEARTNKTTLNNKLKELTALNGNQPLTPGRPSPYTDLPSVSTLGLAEYPANPLPADFRQVCDELLALDPILKALNDEGDAACKQVSASLQGWLPKLELGYRRNTESGHPLNGVVVGFSFPLFENRHKVKIAKSQALNFGYRKENAALQASSTLWQLYEEARNLHASIKEYEQTFGQQQDLALLRQALAGGQISMIEYFLEVSVVYQSKSNLLQL…
A0A163RHJ0	SP(Sec/SPI)	Protein	Bacteria	Cyanobacteria	Synechococcales	Prochloraceae	Prochlorococcus	Prochlorococcus	marinus_str._MIT_1323	MKGKKAIMLLLTGLASVTEATKISFSEEAPMPATISNTNEVLAAQQELGRLRAEDLGFEFSSDLMNKKQQKLLLNKITLIPVNDNELDIIHYDQNTYSCWKQKQRIMLLRKRCQPFTQEEQNSLSLDSILLRTIVHSPLIRSKVNTTESKRWLVRKAFSTWYPSLSLSSGSLLSTNVKNTQNYGTPPDSTNPSVSGTAFQPTDPISNSSTQSNNSNGLVTPYTTTSSYTQAYPVLTLNWQFFDATRADNINAAKFGLDSATQDTKYAIHQVITEASALYTAIITAELKIAGFLDQLIAYDRFIKVIKNQVQKGYTPINELYNSQSQKQGILYELSNSESEYLQSIEALKALLNISPNQSLIIGNEMFMPSYWPYSEQETEDMIYKYPEVQSYFKQSSQY…
A0A4R6WPE1	SP(Sec/SPI)	Protein	Bacteria	Bacteroidetes	Sphingobacteriia	Sphingobacteriales	Sphingobacteriaceae	Sphingobacterium	yanglingense	MINKLCACLLVIGTGLITNNVHGQVLEDYWQQTKANYKGFSIKDQEIGISRLDSASSLERYKPQVWLQYQQGLSSLNNVSGAFYPMPGIFNISGSNTSGGSSNTFNQYATSSVNWDLVNFGRKNLDKALGSTAIKQSTWEANQYTLLVQNELSQRYINYLYYQILSDWYHEHLKRYQDILELTRDLAISGIVPSADTLLVSSSLNNVQSELSHVSGQLKGGVYALSEFVGGAVNPAAQSVARFFVLLKAETGGDVLQPLLEIKKTETEKLDQLVKKSSKQVLPQIVGIGALSSRSSGVSSSGVASNNYGDMFQNYAHNYFVGVGMNWNLQQLFTAKSNRKIFEAKRSKVEEEYRLLDNELEQRLLDLSTQERQTAAGLVESDRSKQQASEAYEMYKVRY…
A0A4R3KX00	SP(Sec/SPI)	Protein	Bacteria	Bacteroidetes	Sphingobacteriia	Sphingobacteriales	Sphingobacteriaceae	Anseongella	ginsenosidimutans	MIKQIPIQKRLAIALLGGVFLVSQPSLLMSQPAGLTNVPMTRGQQLSGPADGQQPSRPGTRQQPSGPADGPLTLEECHALARENYPLIKKLDLISKSSTYSLANASRLYLPQLSISGQASYQSGTVNFSDALGGALPPGVSVPSLSKDQYKITAEVNQTLYDGGAISNRRAAIKAGDALEKQQVEVALHALNERVNQVYFSILLMEEQLRQNETRKADLESSAQKVAAALKYGTAFLSNLDEIKAEIINANMASIQFHSNRKAYLHMLGLLIDRELGDSTRLTMPAAAVPEPVINRPELELYQLQKDLLEVEEKKLRTAYRPKLSAFFQGAYGRPTLNFIADDFSPWYITGARLTWNFGSLYTLKNDKRNLEIRRKTIDLEKETFLLNTHLSMRQENEE…
A0A1X7H3Y6	LIPO(Sec/SPII)	Lipoprotein	Bacteria	Proteobacteria	Betaproteobacteria	Burkholderiales	Burkholderiaceae	Trinickia	caryophylli	MMETLFLCKRRAVWLIACMSFATACTTICPSAPDAPPVGNVIAEPSDASFKGERFELSPDMAWWKNYHDDQLDALMAKLEPSIERVTQEASASSSIARSNYARLFRYLPKLTISAGASLKAERKQGSNADSGAKVERTPEIALPRLEFDASPILGIFGSGWSAVSSSAISRRTAIATRFQQRLDIQASIVRIYFALRATARTRELLDAKRTVVQQALALEERRAALGASEPGALARRREEVSSVRQAVLDNTRDRRKEEHELLMVLGGYPSGITTVSTLPLAPPPVPQINGTSLSRQSPPVALSALHAALEAENVKSKYMDLIPLPSFFATGLLSDVSLFPLAWVGPIWTVGARFAVNLLNLPNWYIDRQARIDAYRKAELDRRKEVIGIRDGIIENFY…
B2KDJ9	SP(Sec/SPI)	Protein	Bacteria	Elusimicrobia	Elusimicrobia	Elusimicrobiales	Elusimicrobiaceae	Elusimicrobium	minutum_(strain_Pei191)	MKKHILTLPVILLLAAAAQSAPVKTISLEKCQQDALSYSNEIKQKAQAVQAALHTYKETKSSFYPSLYIDAKGSWVSEVPKVELGPVNKEFGDNWGYSAGPTLEYMLFDYNGRSSAAKGGAAAHKAAQEDLAFAQKSVKLQVRQVYFAVQQDLERMYFMAEQLKVADKQLADITSALKAGSKSNLDLAMAKKQQLKAKVNVSSARSSLGVHLRELFKLTGNDYGIDPSYPADWRIIINKEDRPASSLVKADPLQNTLNDFKALSLLEFDQNSPALIAAQNTADYYLYMAQSMKSALYPTLSASAGAYWEYPNNGILREHVFLGRAGAQLRMPLFEGSKTRNKAAAQESKGREASYQRAQLEDELKSLFYSSKSMLYSLEVQTEFIKQMIEQSSKAAKLT…
H1XYB0	SP(Sec/SPI)	Protein	Bacteria	Calditrichaeota	Calditrichae	Calditrichales	Calditrichaceae	Caldithrix	abyssi_DSM_13497	MIQRRGRRLLFVCLFLLFPTLLLSQTLSLAECVKQAVQASYQLRASEFRSQSARKDYALKKAGNLPQFFGLLSYEREQLTPYGFSRQWSLLQADWALGDFLLKTQNIAQKRAIAAGQAVEGQRLAVARRTVLLFIEALKQKEVNALLKQRLHNLQLHEKITRALWQSGSKNELDVLQTEAEILELKEEMEKTLSRRRLLLNELALIIGRSAADSLRQLPLNSAQIANTPLPVFDEERLKNHPLWRMLQFKVEAARLTQKAVRASQLPRLQVSFGFVQDGDPTGDGNYWLASAGIRFPLFQWNRSQIARQKRQMVFKTIRSEQSAALRQLRIEAQRALTELKKLKRILQLQQQRVKKTEQMVQMARTQYKAGLITNLEFLTIQEQFTASQIALRNTQLDY…
A0A521BPV3	LIPO(Sec/SPII)	Lipoprotein	Bacteria	Balneolaeota	Balneolia	Balneolales	Balneolaceae	Aliifodinibius	sediminis	MKTTIVLVLISVFSLAICGPKLIYAQQQILTLDEALSLAEEEGSLKGQYDHAREAARQDLLLQKADYWPTLQFRVNLSHANEAPRIPVEFENDTALARQGTRNTFISRLELSQMVYDFGKTRHAVDAARMQTQLVSAEYDQQHLQLRRQVRRFFYQSLYYQKLDSVYAEVLPLARELARIHDVRIQNGVALSAEALEARVTLQNIMSQQTVARNEYRRSLVQLASLTGRQHINFETRGPLPAGPGRQELSGLHARLYQEATELRADIGQLQVKSRQQAALAKSIEALKYPTLILQSDFSYFGPEAFGYYSGLSSRGLDPVNWRVGIGFTYPLFDGRRIQSQKNRALALQKEYREQAYRLERQISSEIQAALSHLENLYVLAGQNRLLVDQSEANIATAE…
A0A2S8FNJ2	LIPO(Sec/SPII)	Lipoprotein	Bacteria	Planctomycetes	Planctomycetia	Pirellulales	Pirellulaceae	Blastopirellula	marina	MRNNTAHLRKASFTSHSVSWTMLLGSLIAGFLLAGCRSQAFYRTQADDDAYFLVSQKNGDPRWHLDRTSIAPDPRSRMFDPFSPDCPPMPVDDPAAHEYMEVVDGKRAYWGWERNGVTNDVANPNWLAYLPLDEEGTLVLDGNKAVEIARLNSPDYQRALEDLYISALDVSFQRFQFDAQFFGGYETFYTATGPARGGSSSLLEANTRNIQMEKMFATGGQLVVGLANNIMWEFSGPNTHSVNSLIDFSLVQPLLRNGGRKVVLENLTQQERDLLASVRTMERFNQSFYLDIIAGRGLSAGPGSVGGIPSVGPSGAFSASGYYGLLQRQQTIRNQESNIASLRSSLAQLEAFFEAGRIDSFQVELTRQSLFQTQSSLLSNKTTLQTSLDQFKIDMGLPP…
A0A2C9CRL8	LIPO(Sec/SPII)	Lipoprotein	Bacteria	Proteobacteria	Alphaproteobacteria	Rhodobacterales	Rhodobacteraceae	Monaibacterium	marinum	MNPTGCALMKIMLAAVMLAGCFPVSPVALDEIDAPVYLAEGVAEQTAEGLREADRIAEGSPTYRVQAGRFEGGEVVIPSPAPEEFSDFGTEFDVVQDISPTGADDLEALAQLVRTQNLRVAQAAEGVRRADIERENAGFALSPRIGGDIDFGRIEERTGRTGGFTGTEGNYDSTILRVEATQPLYDPAAIAARDAAERGQGVARATYAAETQAAVFEVTDTYLRGMTAKARRELTARRLGRVREQLSAENRLRDAGRSVAAAGLVLDVERGSAEGDLALFDQEIAGVLSDLARLTGRAVAGIDMFRPASTAFNVPNSIDTYVTAALQANPLMQQRRLETVRRRDLYREAVARDFAPRVEGYARADYEGQGGSAGRIGTDTEEYAIGVRISVPIYNRTGT…
A0A420W645	SP(Sec/SPI)	Protein	Bacteria	Aquificae	Desulfurobacteriales	Desulfurobacteriaceae	Thermovibrio	Thermovibrio	guaymasensis	MIRVVASLAIVLVFLFNAEANTLENLLKIAEQKDYKLTSLLYRKEADKYRTEQFRAQRRPQFSISTYFGWQEYKPYYSSEVRRTLKYYYLVLRQPVYHPEIKAKIEQSELYSKVDELKVQQEKQYIKYLVVTTLLHLSYSKTKKLLYSKLINLEFERLKRVEELIKRKKETQDTLFNIEKSYQDAKFGLRESEIEADSTLKNLELIVGKLKSKPTLNLIDSLEPFLNKAEELKGDIANNFEVRIAEENIKIARSEIDVRSYNRYPKVDLSFSYSYTSSSAVSVASKDKRAAITVDFPLYQGGLITAQKLEALALERAAIAERENTLREKRTQLEDSLERLRKATENLKYLKEKLRIDEKLIALNREGLKLGAKTVFDLLNSKESYLKDRLSAIEEVHKG…
A0A370U502	SP(Sec/SPI)	Protein	Bacteria	Proteobacteria	Gammaproteobacteria	Oceanospirillales	Oceanospirillaceae	Marinomonas	piezotolerans	MRKYLLNGLLLSGVALLPSVSNAQALSLTQFLALQQQQNYQLWQLEVQQKAQRLALEVGEEYWKPSVTAVSNIQNSHTNSLGTSLDYEQWQAGLEASWTSDVGTNLSLSTSVLEGEGLGSDSLAKRQSGRDTSLTLSQPLLKNNTPYFQQLDKRLAQNAWQQFETQRDLSNLSVQRDSLQAFIEFQVAYENWKVQADLLQSMQHTARITEQMMQAEKATPYEVEKALAEVQQQQVEVDSAKVEIALQERAALATLRLSDTLELQPFASLSQLLEPLQAQMLQIDNERMSHHPELKQAELSYDTAIYQQQQQEQDLVPELDLFYRHQKQHFATSPDVENNTYGIRFSYELTNKSTHQTIEALRATADVANLEKAQVKKQLRLSYYSLSQRASYLNEQVAV…
A0LA69	SP(Sec/SPI)	Protein	Bacteria	Proteobacteria	Alphaproteobacteria	Magnetococcales	Magnetococcaceae	Magnetococcus	marinus_(strain_ATCC_BAA-1437_/_JCM_17883_/_MC-1)	MGRIFMIGLLLCWPLGVAAETIKLDLAALIQEARQHSDPRVALVQAKARGAEAALAAVEAAKRARLNLELQGKRFESHDESSRRTDYQTVLEVKQPIPLFGRQQANEQAASQQQQRAQWEIVQAQADFVVEVIERYYQLHASELAVQNLDEAHALAYVRWDRAKELLALGKTDELEVAQWLAQVERTRHKLYQARSENRMVRGRLALLTGHAVLENLIQPPKAPAKFPTEFEEQALFQFVMLNNPRARAANLAVAAARAKQQAVGFTPDFNLFARVGQSARPLSGRDRWAVGLTLSLPLWSGGALDAQQQQEAASVDTALAQQEALQQTLQLALKQRLNEIADAKQGLIAAGASLRWAQANLLKRQSLYQMERVATLGDAMVEQTQAEADQVRAYGAYY…
A0A6I6CYY6	SP(Sec/SPI)	Protein	Bacteria	Proteobacteria	Gammaproteobacteria	Chromatiales	Thioalkalibacteraceae	Guyparkeria	halophila	MGKRRDLVPNPPAGRKRAAALTALAAGLLVAALPPAGWAADDLPPPPAVGEAGLVSPEPLPDALTFEQLLQLPLANQYGVVAARARYERQRAEEQLVRSSNRPQVTLDGRLRYVEPGELAVENDQHDDHRAGLSLRQKLFDFGRQQDRESAAEARLAGERLALLDEQQRQRLALLRAYFDVLLADQRYQALNERMAILFIRYDRARDRRELGQTSDYDIAVFERDYQDVMLERARADAERRLTRRHLAEVAGRPDQLPRELEPPDLDRLFEREVPAIGDLIETALAEDLALNGLRRLHEGSRSELAAARSGNLPSVHGEINADYYTREGATRDPFRAGVYLEFPLFRGGARNAEIAAAQAERMEVVARMAEREADIRRYATELVEMIRVQQSVGRQRID…
F0S0A9	SP(Sec/SPI)	Protein	Bacteria	Aquificae	Desulfurobacteriales	Desulfurobacteriaceae	Desulfurobacterium	Desulfurobacterium	thermolithotrophum_(strain_DSM_11699_/_BSA)	MKKKWIIALILILSYQNTKGEEIVELFKQAEKNLLLSKKFSLNQEYYDQLNKVLKKNRFLNLNSQISYSRIDTKLTHPYNFSLIAISDDIDLFNKTQYDVRINEIQKEKSNVLVKKDKQLLFKNILSLYTSLLMYNELLKLQEERIIWIRKNLRFTQKAISRGIFPSIESSKWESQLLKEKEKLVNYKGNINIIEKNLKTLCGIKEVKLEKVKLPNKLENLQSLKAKVLHNNPDLQLLELDKKILKTTYLKEKNYWLPTLSIFSEYQINKDPTGNGNQYSIGASLNFKVFNNGKKYKLLSIKTKEKTLNILKHQEKIRLIQKINSLYNSVSSGLKSLSLLKKRCRALKDILDKYEKAYEMKLCDFTILDNYYKEYVSAKESYIKTKYRIYLKYQLLKHL…
A0A285NXM3	SP(Sec/SPI)	Protein	Bacteria	Aquificae	Aquificales	Aquificaceae	Hydrogenobacter	Hydrogenobacter	hydrogenophilus	MILLITLLLLSFTFGQEVIKLTPQKAYELALKNNAELKKLRYEIESINSQWQEAKNYFLPYITLGAGILYNSKTQDWEKSFGVSFVNVLYEYRKTASRIKSAELRHEIKQEALKQLERDIKLRILELFTKASLYKKLTEVKREEMAIAYVRYDRARQKKDLGVSTNLEVYQLESIYREKRKDLLNAQYEYNKALLDIKKLTGLDMNALIDVEDLDFKPKVGEIDKDKLLEQAIKNNPIVKIKTLEVKLYEEMIEEANNIMAPRVQFRGELGNSIRAGTPQTRAFNQNGWRAGIEIFMPLFDPTSLYKMESLTSYRKIAQVELEDTINEFKLLSNSADYRYSYLLAQWDFALARSRFAEENLTLRRSEYELELAFDLGYAMAEKSEAERQLMQAKYDILL…
A0A4Y6PP37	SP(Sec/SPI)	Protein	Bacteria	Proteobacteria	Deltaproteobacteria	Bradymonadales	Bradymonadaceae	Persicimonas	caeni	MRKWTWSLAVLAWLTFASANASAECPADTALQPGNVSQVANRVYEAGPQRAHKALVEGMAQARQSVPGRVRSLDINVVPEFSTSGASELNEYTADVALTVELGRLAELRREQYAALGDEARAQVEQHRWEYVFAVQSAYLDWWTYALEAAHLDAYVDEASADLDPLRDALEKQQIAAIDVADMEAELARIRAERLEARQRANAASAELARLLGGRCELASVEVEHKPSKNVAASNPWKALASKVDQFPSVKALQARQKSALAGAEAARAQAPWELSVGAGMRSVGFDEYWAQGVIGLSIPLGNPAAPEADELQAAAIAARAESDWQLEQLRAGLAARADRYSAAVSTFESLNDDYLAPLEKRQKMLDAAVDRGRVSVDRVIRARRDLHEAYHKLLMLRA…
A0A1Y6CMA3	SP(Sec/SPI)	Protein	Bacteria	Proteobacteria	Oligoflexia	Oligoflexales	Pseudobacteriovoracaceae	Pseudobacteriovorax	antillogorgiicola	MFKLKKSLFLLLFLSSGTSAQPKLQLESFVSDYLANSSQLKSKSLERQVAELNRDAAQDPYETVFGIGPQVSRRNYEFPAGSDEITSVNLQASASRSFTSGFAVTSTWLGGESEASDGSRFKPSSKFEIGIEQDLSKNFLGRLDDSKAREAQLLLSSQEQSLNQEQLDQCTTAAALFIDTYFLQQISSLYRSNVRDAEELFQYFSDFYEKKHVKKIDFLRSKLDFLAVKSAFEEHENSFRQSLIRMETAVSKELPKNLHEPKTELLAMSLEGTKFDPKKSPLLASLKHNEQAAKEKLNVTRWESQSDWTLSMTAGRQKQEKIDYKAGVTSEDEDYVTLGLSLTLPLSSKTAKLATRQAAIDHRLAEEQINDAEQKLLESWRTTLAGAKFYRTQADIAEQ…
A0A177NB51	TAT(Tat/SPI)	Protein	Bacteria	Proteobacteria	Gammaproteobacteria	Methylococcales	Methylococcaceae	Methylomonas	koyamae	MNRKSAKMSVEASNGAEIGDRRLDKTGARSRDWIRAWLIGAAMTCAGMPSAQAWPYGDDAEADSGEVAAPAFCEGIPRQSVGRLSLPGAIKMALCHNPSVVKARRDVRSARLNYDAEDAKYASEVEFTVNESYQFGDTSQIENVVNVDPANPTSIRSNSERTYMSLRWTAPWWYKSEFKYEAAKSRLGIQLAEARLNRTEQDVMFSVYKAYLAALVQKHKLDIETRKLEAISDQSKTQQRNFELGRASEVGVVIEEGNLLNQQLTAGDTREAMDTKMNELLGWLDIKNATGVELDDYPLEPGKSDVHAYDIDRALQFQTQEVNIQIVQQAVEIDKHEDVWKPTVSTWAGYSPYIKSVGTSQSREINDLVTVGVEVQVELPNFEARDAAVKVASHDKTML…
H9UM70	SP(Sec/SPI)	Protein	Bacteria	Spirochaetes	Spirochaetales	Spirochaetaceae	Spirochaeta	Spirochaeta	africana_(strain_ATCC_700263_/_DSM_8902_/_Z-7692)	MKKPRLLISLACGVLLVGAPLLGAETAEFSAGVLRLEEFLDTVARHNPDLQLAELALQEAQAGYRAARAGAGPQLELDADLYSFDRRRIDPENGAPGGPGGAFVAETHTVEPRLRGAVSLLGDGRLNLETGAALRRAEGSPIDANALEYSLKPYVSAQFSQPVFPGGRFIETRSLAARDDLARSGVVAANISQADLQRRLHEIAVEVYGSVSSLRNAVETLGFAVALEDERLAQAEQDLADGLISDRQLLRLQVGANRTREALLNTRDNLRSLERRLEELAGGGIGIGDLELQSDPPVPSFDTPDQPVSADVRRAERRVQEAELQQLIGRVDRAARLSVFARLEPRYPEQRNEPDQPGAAVSDLLEGAGTDWTVGFGLRIPLYDGGAARQTALAEDLAV…
A0A5C1QB34	SP(Sec/SPI)	Protein	Bacteria	Spirochaetes	Spirochaetales	Spirochaetaceae	Spirochaeta	Spirochaeta	perfilievii	MKKTYLLILLGLCSILFSNEKTLTPKDVIQLLVKNNYTVKVSKYNSDIAKSVYEGVLSSSKPNLTFTTDTFSSPLYGYSNINSETQTLSGKLLLTQNISTGGSLSIGLSDIYRLTKSSTGDWDTSQTPSLEFSLRQPILANNKIIDFKLFKSSLRKSEISHEIAELNEVGTRNQLIITVLTSIQNINILRNSIDLLSKGLDIAQERVVMARDDREVGRISSSDLLALELDVAKQEESLFDVKYNLEMAEINLERLLGLERVKDYTFDLNILEGIETSTVVKESQNSNEKKALLELEKQILNKKLNRIIDAPTLSVYFKTNSDLDINFGLGVNINILDGGSKKQSINVDDTAIKIARESLLESQKNVNDNNRILNSKVKLLKDKISLLKKNIEYDEILLD…
A0A375AKB7	SP(Sec/SPI)	Protein	Bacteria	Spirochaetes	Spirochaetales	Spirochaetaceae	Sphaerochaeta	Sphaerochaeta	dissipatitropha	MPRLRIILLVFLLVCTPLTARQLTLEQALQSATASSLTAHNAKLTLEKQLNQASINAHLPSISISAGATASTSLLEQNSSAQISPAASLSFSLSSTDRYAKASNASLAKTAQTTYSSSLQSLGMQVMRAYWNVAAAQLSYEQQKAAWKQAQASLEAMQAKYEGGRASSLAVSQAKLAFSQASLTLESRKNDYESAKQTLQTLVGYEFEETADELLDIQSLKPLADLQNLVLATSSIQLLAYKIEQAEISLKQTHATTASPILAFSASTSLASSLSTAGNSYIRDTTQIGISVSLSLDPYLPNSSSQVTLENLQQDIALAENELQQGIHAAKSEVKTLYQNLMQLEAQLQYLFEYREASEVTFAYSQAAYEAGEITYLELMESEQHMQNARLSILQQQVT…
G0GDW0	SP(Sec/SPI)	Protein	Bacteria	Spirochaetes	Spirochaetales	Spirochaetaceae	Spirochaeta	Spirochaeta	thermophila_(strain_ATCC_700085_/_DSM_6578_/_Z-1203)	MRRAFAFLLVLLLLPGAVQAEGFQSFLEVALASSQGEALEAAQAAREAALREQRASLLPNVGLSVPLEVQDEVRAHSEVEGVGSVDVHHRVSVMPGVGLSATQLLPTGGTLAGSLQGSFSYSDVGEVEPEAAASLLGYSLDPARSLSVSLGISLSQPLATGVFGAVRDQLRLREEEAALSSLSARNELVRAAAEDYFHLLVLAYRRHLAEERMKATVARAERIERESALGLWTRTALLQSRAEAEREKLAFEEAEAGYREFASYVQEAYGLTTLPEESELAPFPAPGLTVEEVVARSPEVRRASVAAGLERAGVVLVRRDVAPSIEVSLGASHSRSLDEDEYTTGLQGAASLSLRLADGGAAAGRIEAAEARARRAEAEWATVQAGVRMRAASLLGKIA…
A0A5C1Q7M6	SP(Sec/SPI)	Protein	Bacteria	Spirochaetes	Spirochaetales	Spirochaetaceae	Spirochaeta	Spirochaeta	perfilievii	MKKLLYILIFFSLLEINALDFETVLKNVNNTFEIKNSVLEITKLEKELIEIKNPDDLIINLTPSIKLINPEDSTFIDDAEITGTISTNISTGLTKLEKEKVLFANNNLRLSKMKLEEIKFTTYIKVFELYKKLWLLQAEEKVIRLELEAALEYEELLTNSFESGTSTLFNLYSSVERKENTEISLNQNILEQRVSMYELMFTIGQNMKPEQLENINIKVTELPDSKTLYNWLLENSNLIKIEKIKLSELIETTNRLDDFDVDMSIRPFYSSPGNAYSASANYNFTSKELTPTLSFNISNNSDTWSTGISMNLSVGSNKSDNLESDSLEVEYDIAQAKLNLLIETLNLNLKKTYQKYIQNRELLYQAEGNYKNAKLGNDLVKTKIELGQLSKYELLESNA…
A0A1N6WMV2	SP(Sec/SPI)	Protein	Bacteria	Spirochaetes	Spirochaetales	Spirochaetaceae	Alkalispirochaeta	Alkalispirochaeta	americana	MMRWRHTSRGLPICIIAILGIAPILGAEEVSRTLSCVLSESLASPKTAQAEVEYARAILSARRAQELPDISVTLSPLAKIQGDDDTRDPQKARITSSMSVSLPFSMTPEQNLRAEAASDRVSLERLRLEESRQEELLRLINLYHGAYLAQQEIQVASMERELARIRLDIEQSRFERGEIRFIDFERVSTSYVEAQASFIKAEGMHHDRVRALAAASGIRAEDLLLLQPPPLVHPENTGVIDTLAGDNPGRVDTGAVSWRIASQRAELQAIEREVHHLPSLARFAQARIGFDYQDHSASISLNPVSRILSLGYTPAGITLVDDGPSRGGGSSSGGDSSDFDWNLNLSVSFSVSLPRISSYDREIAELSAESARLRLLELELEALDRERESVNDLRQALDD…
A0A7C3IJQ1	SP(Sec/SPI)	Protein	Bacteria	Spirochaetes	Spirochaetales	Spirochaetaceae	Treponema	Treponema	caldarium	MKTFARFAFPIILAFIILLLKGPALYAFDTLDDLVSRSIAQNLDVQQAALTVKSSAASLSGEISWRSSSVGLTASTSGSFDTGFGPGSPGTVATPGTTTTINGTLSVPLTDWFTLGASGTIKADGSVTSSFSANLNPLAEKNSKGSINYQMSLQSYRSTLRSAVLQFRAQVRSLLVSKAEVAYKQAALDTATAQYEQKQILSAQGSASQSDVLDVLVSLTQARLDYEAADSNYQTIQKSLAQSLGLSETELPDFEKLVSTEPDITEDLVSAIMDRSTYLAMSDTYVRAVLDAASSQIDERTAQPKPDINIKGELSPTAKTWSAGATVKLPLDLLFWEKARIAKEMAEVKQKEVQLASQTVSQDYDQKVRDLRRLYESWKKTATAYDSAKLVYEQVGTLA…
A0A5C1Q8M0	SP(Sec/SPI)	Protein	Bacteria	Spirochaetes	Spirochaetales	Spirochaetaceae	Spirochaeta	Spirochaeta	perfilievii	MKVKVLVVLILTTASLFAQTSLTTIDEIVNFSLENSSDSIRSKITLENSEDNVESYIKLDETKVSFNSSFKEDGTNSFISSLNIPVIDQLSVNGSFDNNLNGEIGVSINPLSHNKNVTLSEVEYDLALLNYKNSIDSTSKNTIDKALSWMVGKKSLDLLEKEAYRYESLYSDNKDRYENGSITLDELQDSLINWSNARKKLLDQKQSFYTLESSLYSQLGATKEDVVIEILEIEELQVLIEQLKTMVENGSGDYFKNSNYLQSVINEEKAMLNYNAIWVYDPDVSFSAKLGITENGVVEDSFTASVGFTLGLDNINKSEKDSAKEEYLLSVKDKELKLNAAKLDFEMSKDLVESSSLESEITRYEYEQTKILLSEAEILYDAGEYSELELLAAELALQQ…
A0A5C1QEM5	LIPO(Sec/SPII)	Protein	Bacteria	Spirochaetes	Spirochaetales	Spirochaetaceae	Spirochaeta	Spirochaeta	perfilievii	MKKLLFITFILLTISLSSNELDFNSLFDLAKENSKSLKQLSNELRVSEISKNRTEFPDYIDFGLSVRPMLTFDSHGDWGISKGEITLDFNPLHDLTTSISHEFDGGTSLSFLYTLFQSDKDRLIVRNTYDLKKLYIQEEIKSFRINLQTQYSNICYLRSMLKITNLEIDLYKRELVIYENRVKSGLESQFSFDQAKETLLDKEFSMINSEIELLELESRLSTLVGIDISEVEFKPLELPGIDEISTPNRDEILALYRDSFRFNSLKEVVRIREKELKDEYANYFPKISIGSALYTDDFSQVSGSILLNLNLSTIFNKKESIESIKIGVEEAKASLEDDIKEFSDEIDYQFKRAELILKKIDLLNFTLDKANKELELIEYKLNLGEVLPESLDRQQVLID…
A0A4R7KZM4	SP(Sec/SPI)	Protein	Bacteria	Fusobacteria	Fusobacteriales	Fusobacteriaceae	Hypnocyclicus	Hypnocyclicus	thermotrophus	MKKFLLFIIITLNIYAQEYSINYYIQKYLESNKTIYNNNIKKMELKEKELKLRKYNNFNLSLSDYFSKDYTIKGINSHYFDLTASYGDFSYSLSIDRDIDEISSNIISYEKNILDFYNSDEKYLYNNKKIDNKIEKLNLINEKYSYIDNIINKYYDIVKLNKEIKIKQKYLKNLKKEKDLLEKKFKFGKIKKLELDLYELEYKNSQLDYELLRKDIFILKNEFYNLIRIEEDENKFNENLEYNYTLDLSDYKYTTKEILKLNKELILKQKEYYKKVEIPDLSFYTNYDIKNNGYKVGLTVSKKFNIINYNKKSSEYDYENIIINNENNLKDINSEIENIKINYNKLVLNIEKTKDKIEYKKQELKIYNKLYESGEISLIDFIKKEEELNNLDIELNNYL…
A0A133NXC5	LIPO(Sec/SPII)	Lipoprotein	Bacteria	Fusobacteria	Fusobacteriales	Fusobacteriaceae	Fusobacterium	Fusobacterium	nucleatum	MIRERMNMKKILLFFLILTSLNCSAQETLSIDEALNRVGNDRESYEFKKFQNSQEGTNVKIKDNKLGDFNGVTLSSGYNISENNFDNRPRKYDRTFQNKATYGPFFVNYNYVQSDRSYVSFGVEKNLKDVFYSKYNSNLKINNLQLELNKISYDKNIQTKKINLVSLYQDILNTKNELEYRKKAYEHYRVDLDKLKKSYELGASPKINLESVELEAEDSKLQIDILETKLKSLYDIGKTDYNIDFENYKLLDFVENNESIDFILNSYMKDEVEELRLSLSMAEERKSYSNYDRYMPDLYLGYERVDRNLRGDRYYRDQDLFTIKFSKKLFSTDSEYKLNELEVENLKNDLNEKIRVINAEKIKLKSEYHELLKLTSIGDKKSNIAYKKYLIKEKEYELN…
A0A061JGG0	SP(Sec/SPI)	Protein	Bacteria	Proteobacteria	Alphaproteobacteria	Holosporales	Holosporaceae	Holospora	undulata_HU1	MIFNKLKYSSAKFWSEFFFLGCLFCENVYALENLKKNDIPNVSYLKENLLFGDASSVKNLSSGTFSSNYSSFPGLNLETKDFSQEQGLRFPQDPPYSIGPEEPMRNGGLRAQLLALAKNRKVSASLMAELENSFGKDLPEELRVLLKDPTFSALLPDVRPSCSFVNPKKTAAPIKITKDSALRPVGSLTDALSAAYYFNPELEAARKKINLAVNALAKAFSAIRPGIYLNLGHNQLGSFQNQRGNNPIARDSDGLPVTDLKNRQRTWENQATISAKQTLFSGGGILANIMKAKADFFASCWSYIATEQNVLTKVLDAFLDYLLADELLSIEELNAATLHMLFKASNAGFSAGIEKSGDRSLAAGQALMQGDVKVIEAKKSRDSSRIKFQALIGAPVDLS…
I0IL94	LIPO(Sec/SPII)	Lipoprotein	Bacteria	Nitrospirae	Nitrospirales	Nitrospiraceae	Leptospirillum	Leptospirillum	ferrooxidans_(strain_C2-3)	MSRSVPGILLILLSILISSCPLPGLHSKNIAIAATSSINQDIEDLPKVPIFPSPQYRLLPITISQVLERVVKLSPEIRIQKKRLAVSYAIRDLAIEGFFPSFTVNGGTMAYNGEVQSSSGLFENIQKQHTMIEQGGVLSTSPGVSGFQTLIKTTRIDETRSQLSETINQKTAQAARLYFEESALLSRIYVLERAVAISAQILKEEKRLMELGGASIVGLLRAAHEVTRDSRALVEEERLTYIAGFRLAQLLGTGRETLPIPQESFILPRLFIQMPNRLEPLLTLSDKNRPLLQKRHYQVTEGRQGINEALYAPLLPTIGVTMLNGQLGPDPYALTGYGSTLFFASWTVGPGGILDPARILLTNRQKELADSRLERTRLLVHRQVSQSYESLNQSFSEER…
A0A098LI67	SP(Sec/SPI)	Protein	Bacteria	Bacteroidetes	Cytophagia	Cytophagales	Cytophagaceae	Sporocytophaga	myxococcoides	MNNRSKIILIFFLFIAGTKAFAQGKLNLEALISLAVKQDFSVQLIEQELNKAQIEQKITKSSILPTVSFNNWNGYYDGRYYDPLKNDFFYNPTMVGNMGLTSTWGIYNGGYRNTKLSIDRISITIQYLNLEKKKREISREIIGLYSAIVQANNLINIYQKKIDIYTAETARIKELFLLEKVTAVDTSVVALMRIDAEDKQLQLKYKLELDLHQLGLLTNESLLLSDIENNPEFSFEQFNPNESKYNIYDDTTALKNSSISYRIKSLEIEKARYSTELQRTQFKPSVKFEAGVNTGYSSNLRHEAANMNSEGKYVFFKQFESNRYNSTSLNIYIPVFDRRNKLLERQNRVGENMAKIEGAQTGRKIFIKYSLAKKELSVKYKKLKISQIQVNEINKLLVN…
A0A556N3D5	SP(Sec/SPI)	Protein	Bacteria	Bacteroidetes	Flavobacteriia	Flavobacteriales	Crocinitomicaceae	Fluviicola	chungangensis	MKWNVFIGFIVAGSIAYGQGVLSLQSCLDKVEENSLQTLTEVNLVSSAKVTLQFHWWTLLPMLNATSGVNTSFGRRLDPFTNTFATSSVNSQSFGLNSSVPIVNGFSYFHKRNFLKASIERDETGLKRKLNELKIRAVETYLTLCDLSVRTELAELRIEKYKQIQDIQKLLINEGRINAIDTLKSHYSLLNEQDVLVNLLHEAKLMEIDLNFQMGLPLNTEHTVDISSLFVSEEKVQFEEVYLAELVEAELELTENQWKIERSKLFPVISLNGLVGTGFSTNNKNYLLDGTPTKPYLGQIRENLYEGIGFYLNIPLFNRGEWLKTRQLSRIKQTELTGKVELTNQLLEKRQLEHRQARLNLKAKLEQNKQQINNLEMIYTKSILLYREGRLTYPELEAA…
A0A385SW45	SP(Sec/SPI)	Protein	Bacteria	Bacteroidetes	Cytophagia	Cytophagales	Fulvivirgaceae	Chryseolinea	soli	MKRIVFARIVFCVAGIFAGGSALAQGGVDSTVLTFQEAVKIALMNSVTLNTQRNQLELSQAQKNASIAGIGPNVSLNGSATQFNGNSFNQQQGEVINGIRDNISGSINANMNLFSGFGRLNTIRQYAKAFDAQAHFVDRTAQDVINTVSTQYLQVLLDVELIRIARENFEVQKKQLQQIHEYVEVGSRSPVDEYNQDALTKAAELRAVQAEITLTNDMALLTQTLLVDPFDNYAVRKPGWDINKIGSEPTDLEQMLATAKMNRGDYQRAVKNEAAQHYGTMAARSLMMPSLSAFYNYGSGYNYQHDVPDSATNYNSNYVLTNTGPGSYVLNQVTTKTTVVNPDIPRPFSEQFRTNNVYKSYGLQLTIPIFNGLQNRTQTIQQRTLYRNAQLTTKNSEIQ…
A0A1I5FVZ7	SP(Sec/SPI)	Protein	Bacteria	Bacteroidetes	Flavobacteriia	Flavobacteriales	Flavobacteriaceae	Flavobacterium	ummariense	MNKLLNFFLLLMLMLFSYEGKAQQLSLIQCLEYGKENQPDFKMQQLKINQKKETKRSFGSQFLPEIGMSASHAYSFGSSINPSNNNREPSNIQSDNFSVDARINVFDYSKWNQSKIQQLDVEIEKLQFQVIENTFELLVLEKFMKALSLQQWKKSTLYQIGNSKEQLQRISKEVEQGKRAKSDLYDIQVIFLQDEQTLSKITEDEILAKLELIQLLNHPSVTVNIELQMPEKVDLRETDFNIDQNISLLKHEIILEKSKEEVKQLKNLFMPTLQFNYSYGTFFAQKINNFSDTNLQFGSQLKDNKNQYVGLSLYIPIFQKGNALQKQNLKRLEQQVLIAEQEKEQKRLNDLKDVLIQKVNSLQLLENNLNDLVTASKKAFETTAQKYLFDKVDASVYKM…
A0A1M5UP41	SP(Sec/SPI)	Protein	Bacteria	Bacteroidetes	Flavobacteriia	Flavobacteriales	Flavobacteriaceae	Flavobacterium	johnsoniae	MKKRIALICLALLCLVPKLMAQKIWTLKDCISYGRKRSFKAEENTILNAVYREDKKNIEGLYLPQFSAVLNPSYSRNQAGYLWLSGFGLEANTILYAGFRKKYELEKANMTAVKSEYNIASAQNDIELQVLYAYTDALSKREQFLVSVRFYHKALQLRYELSVKKIFKNTDKAFFEAMLQQDRHEIESLSMQYELALLKICQIINLNAASDFDIEEIPPFTPAYKELTEAFPKAVQADPGISSNQLETEVAAKNIAIAKSFRSPVLSFQTSSFYAFNNGNNLSGIQYYLGLNFAVPVFNLKVQNANIERAVINFNYQKTQLENQKKTLLNTVDFIINELKNKEAVYQNVLLALDKTTLLLNESTKNLEDGNSTYEAYLVLRNWNRNNALQAVMLKYETI…
A0A0X8XZJ6	SP(Sec/SPI)	Protein	Bacteria	Bacteroidetes	Flavobacteriia	Flavobacteriales	Weeksellaceae	Apibacter	mensalis	MKLNNSIIAFFIVGFISAQKVWSFNDCLSYARENNLQVLASKLNEQVQESNLKIAKKEKLPDLKGTITNGITFGPLATQKVTQNGITDFTIDSYYKYTEGYQNNLALESSMILYNNRRLRLNEEKNSFLVQQNQYTTEKIKNDISLQLVGNYLTVLLNKELLGVQYNSMDIQAKEKDRNEKLYTAGSIPLSTLYESKSNLANAKQTYENAKIEVDRSLMVLAMLLQKDYRDFQIEDVKVSDDIGMPLINLDDIINYAFNNQPSIKSAELGVESAKKDIDIAKTAFYPSITGGYKVSTFYQDYFDRSNKSIDDQWYDNHSQMLSVGVNIPIFSKGTNKIKVQQSRINQLLQENQLDQEKLNLKQNIQTSYFDVNTAYQTFTSAKELVSSTELSYEFAQKS…
A0A2M9YX29	SP(Sec/SPI)	Protein	Bacteria	Spirochaetes	Leptospirales	Leptospiraceae	Leptospira	Leptospira	barantonii	MGSLPIHSIFIIFYFYLSVGNLSVFADPSRLPQSSSNGKRVEEVLSLIAEEHPEAKSLGHLTHSHKSHTEASGILPDPKIGVAYRNYPARNGYALNDRQLDTPTMTGVEFSVSQELPFPGKLGSEQKISKFMEREASLTYVSGINRILWDFLSKLNRYQRLKNKMELNRSTIDLLSAQKNVAMGYYSSGNISLAEAFKPAIAKTESIERETEYTTNLKDISSQLNYFQIPDRLSKNDLSSLDLDSYFKENESKILSIQNSIENSATDNPDYRAFLTEEKRLKESARLSKLSLLPQTEVFVSYMKRRSQTFALDRGPLDYRLMDTTEYRGDLFSFGVTMKVPFWSALKWGSITGQYEKQADAGKESAEKARKQIVSELQRNLELIQGFDKQLEILQKQLI…
A0A1U7J7U9	SP(Sec/SPI)	Protein	Bacteria	Cyanobacteria	Oscillatoriophycideae	Oscillatoriales	Oscillatoriaceae	Phormidium	tenue_NIES-30	MMKAFTKVTPYFVTLLSVVVVVIIAGSSAQADQKKGEVTFEDVLTQAISTSPLVKEIDSAIAIRLAESIETRLRLNPELQAGVGVPVDPAGDADKTQLNLTLSQPLRPSDFGARSAVSTLLSESATTEQKLSILELSQSAYLSYAKLWVLQEQKKFLVEQRDRARRISEKVEKATSAGALGKGEGNLFRAEYQKLRAQLLGVEADSARERANLLKLSTFSLEEGLPLELPPIELVGTSTESILQSVEEGSLPIQTRYELLAKVAREREKLARKDAFPAFSPQIGYQRTEDGGSFVGVGIQFELPFSNRNQAEILRRQGEATYARAKNAYSRSDAFREEVKLSLRSMEALRQQAETYKKEVIPSLVSALGSYEAQFQAGAETVLPIWQAQRELADAQLAS…
A0A4U2ZCK6	SP(Sec/SPI)	Protein	Bacteria	Proteobacteria	Epsilonproteobacteria	Campylobacterales	Thiovulaceae	Sulfurimonas	crateris	MKIVFSLLIAAFSLNAATITLDEILQRVKDEHPLSKSIKSLKEAHSSQNRASELNEPLEFSAGGAYAKPDADKAGYEYSVGLAQNIMHPDAKKGAAHSVKYQNESEILELQNDLFVLRQEVKLLYHVNCLNQKNTLQYRDSFLAFEKFYEKKKRAYEHGEISKKDLLALQIELDRIQAEYKLYENEVNISRDNLESKALLPSLREDELFCKDIVPITKELQFDYEGETLLEQSIDKKILTYQSDFERYNVSFDSFTLGAAYENELDTDRFVFSLSMPLNFTNSFNEDNRAAAMHKKSALMHEKEGVRLQKSSYAEALKKELLQNYENITAYQAMVQKYENELMPLVKSAYELGEDSVIEYLLSQRELTSLKKELIEHYKKYYETLFKLYSILQTKEEL
A6DTD3	LIPO(Sec/SPII)	Lipoprotein	Bacteria	Lentisphaerae	Lentisphaeria	Lentisphaerales	Lentisphaeraceae	Lentisphaera	araneosa_HTCC2155	MKKNLLVGAAFASFISCQTYEPVELKPEEILNEIETQRSQELDLDEFTFAQAAKTMDENNLRLQQIRQKYQGLQKVADIKTPWPNPSLTAGPAKGSRLEDTSASSTQGFVGIAFNIPLGPRLRRNDELNELAALAAYNEQVLSHRELYFNLREAYISFSLSQKAIRLQKKIESTLKTTAQATKKLFDLGSTSKLSLTEVQLQQGELTLAQFDQFSQSKQSLAELSSLLVIDEDQLNKVKLKKIDLPHEQVELNLLKTSFILNNPELARAEMGFHIADAKLRLELAKQYPDLSVGFDAEQEVGERKRTYSVPLSIDLPIFDSNQQSIAISESERKEALLVYKDLLNDKLAELKKLYQQQAFAKRKLKVINEALMPLSKANLNDAKKALELGTIDALRYMD…
H9UH69	SP(Sec/SPI)	Protein	Bacteria	Spirochaetes	Spirochaetales	Spirochaetaceae	Spirochaeta	Spirochaeta	africana_(strain_ATCC_700263_/_DSM_8902_/_Z-7692)	MISRLVPAALLGCLVSLSVTGLENSLEQLLVGSQRLEETRLQREIARIGADEIGVDRLPELYLQAPSAYRIDIPPEGDHSWQAQLGVRQQLPFGIASDVSWQHGLRHRESEFIEATEFSDEEKIPGGFMHSLSAEAGLTVPLYVSRYWNLPSVQRTTAHDRAAAAHTRDRTRLIREFLADWFSLYRNYLEVKQARQHEVFALSAVELQEQLIERGERAVHTLWEYQRSAHEAERERIQREHAYDRATEQMHVRHGIEFPENPELPDSRFSWQYYGISPLYPTEHRVMQLDSKTEELSYQRSRQGSAPRLSLSFSLAGPTQETAGDIREGFTDQFGDWDDWSPSLSVGFSLSSRDVQSAARDSQRHRLSAHLTVLETSHRLQQHETDINHLITLRDNYAR…
A0A1Y5FBX0	SP(Sec/SPI)	Protein	Bacteria	Proteobacteria	Oligoflexia	Bacteriovoracales	Halobacteriovoraceae	Halobacteriovorax	marinus	MNKNKMILFVFMLSTSKFTEAVTFNEAAKSLSTHESVQSMENLSLALRERAKESGSWGDPTFSVIAKNFPKKTLKKNQTPMTGIEFGISQKVSLTTKYGNFVNAGTASAKAREYKARDRQVLLTKSLWEIVIVRKKILDELQILKENNQWIIKILKISKKLYANGRTSQQALLELEIRKSELEIALSNKTYTLSQLDDKLEYLIKGKINFNTIPWKLLNTSKKSKLDFKELALKQDLASKDFLLTAAKLNYIPDMTFSLGYTKRSNIDGMGDFVSASVAFPLPFSSKKYAMNARAVHEKYSLKKDLENFKRSKNRDIEITRKDIKKVQSEISILNKKTIKFAQNSRKITSKSYGLGNSTYLELLQSELKLQSILLKKVTLEASRDILKVSLKYILGESL…
A0A1I5TXH8	SP(Sec/SPI)	Protein	Bacteria	Proteobacteria	Epsilonproteobacteria	Campylobacterales	Hydrogenimonaceae	Hydrogenimonas	thermophila	MRYWLLIFICILNLQATELNKLIEVALAKHPSLETIKARIAAADYALSYSKNFDNPIISISVNDIRLDDITDRSLEPMQTQAITLSQKIPWFGKIDAKVKIEKAKKKLLLMTLKEAKAELVSKIKITAYQLWEIEELIKLTQRNIEITEQNIKIFQGYTASSRSENFHMGIMSAELVRSRLKTDLSNLKAKREEIVALLSYLSFQNIQNIKIELPKETLLPLTILKKELKETPILKVKQANSEIEKNRLELSQLNRISDPTLRIGYNHRQEFEDFVSVGLSFTLPIYGTEKSKVEEQRAKLLSKEFMVTDTKHSLEANLEKLYAIAQKELEVLHIVKDDSLPLIEHMFDLIRADIAAGGDLYKFMDLIEQKLTLEAQVISARANFHKTKAKIDALLGELK
A0A1M6QQZ9	SP(Sec/SPI)	Protein	Bacteria	Aquificae	Aquificales	Aquificaceae	Thermocrinis	Thermocrinis	minervae	MLLLLVLVCLSFGMDIRQAMDLLEEHPTLKSLEEERKVIRALPLTYRSYLNPTVSFQLGNFGTSTESYTKSPVYNFSYSQPIAPPSIRKGYVKLSELEENILTWRIESQRVSLRGELYRAFMHALYLRERIRVLEESLKLSSEVYSFVKRTYDLGETTKLDLFRAEREMKMAQWDLDLAKKEYAAALVELSYFTGRPVDSVDGDFFSLPEIKLRNLEDVPVLKVYKSSIESEGQRLVIERILSKPKWSLEALTEKVSDRSYGVRVGLSVELPLFYSRELEIIQRLSQREILTRQSETEELRLKALTGSQLEICSELKRQIDQLENNLVPEAQKELALALKSYRLKVITLLELSEVKRRYYELLSRRLELYLRYHQAFGELLKAGVVLWR
A0A1M6R5G4	SP(Sec/SPI)	Protein	Bacteria	Aquificae	Aquificales	Aquificaceae	Thermocrinis	Thermocrinis	minervae	MNPNFKNTSIYYMLLLVLLFLGISYAGQLEELINTALENSPRLKRYDYLASSAIKRGKYSLSLPNPVFYFGLSNLPTSKLYPTSKEPMSGYTIGISQMYTLPIKRQLENSVYKSQREEIRKDLEVEKKELIRDLKVKYLEWLYTFKREELLKKNLSEAAFLIRLAEENYRYAKATLSDVILARTKRIELESMLVGLQEERKTLEEEISYLVGKRVDLRPEEVDFHAPNTEDLSHSPYLERIKAQVERLKAELQRLKVEHYPDLELMLEYMVRPAMDNLVSLRVGFTIPVWKGKKEDLAVLSKEEEIRSKLEELKDTQLRLIREMNELKVQLEAKKRILKLLDDLLKEKETEAKALELAYTYSKADLRDVVKLYQELWDLRMKRLEVELSIQKLYPALEA…
A0A521B3D2	SP(Sec/SPI)	Protein	Bacteria	Aquificae	Desulfurobacteriales	Desulfurobacteriaceae	Balnearium	Balnearium	lithotrophicum	MKASKSYFLFFLLLLGFSVCYAKGNIAYSLQVYTSNNFKFANQFLNKVKLKNDKFFIYKTDKGMWTVRIFLLPTVKEASSHIKEVQNIVGTKDISIVPSDLRKLNTKLKSKIYREKGISEKKKKKIVKKKSTKDLFKKNVIFKESRKKIQKIEPIEKKQSRHSNKVKEIKTLVNKERILTLSDYLKLVEKNNENISISFKDFKRNILNFYRNLDYYNFNLSISGSFLEKYYMNNSFSNEKSISIKGSKVLYDGGVKSLLEKELYIVLSLEKQKVLRAVQLLKLSAVSTYIQTFYHQELINIIKEQLENRKKFFLSLKQMYKKETKISKYALLTEEREIFKLKNALLRERTVYKKWELELRTMGGINDTTPLKLLPPDINYFPSISRGERKALESSPIIN…
A0A0H5KI21	LIPO(Sec/SPII)	Lipoprotein	Bacteria	Proteobacteria	Gammaproteobacteria	Enterobacterales	Yersiniaceae	Yersinia	enterocolitica	MIFHKKYIVIILANLLVCKDVFSCDLSAYLSKTESYELFKLEQKESRLKNKSIASSFFPNVSIGMGQYINNNTGLVDIGRSSFYISASQLIFSGESLGKNSEKEENENKRRIILYEKDVNEQLLKLYADILQYKYLKDNISLLSRKLSKLKLEYNKTLLDFKSGIVPSLEVDVNSLNVQKMESSLNGLQADYELLENKINKNYSIPPEKISKITEEEILSCKKYSYQELVDKNKHLKLQQADIELDINNASLLPSVYLSIGLTPKNEGVIRDLNLRKMNYNGGINITFPISNIFSAIDNQKKYAISVTKARLQSEREQEELLITNRNILNDYLAIKRNIPILKKEVQLKNRRMEYKLWLVKEKKGDVLSYLDSQDELYEAEINLKKNERDLKYYQMYLS…
F5Y6N0	SP(Sec/SPI)	Protein	Bacteria	Spirochaetes	Spirochaetales	Spirochaetaceae	Treponema	Treponema	azotonutricium_(strain_ATCC_BAA-888_/_DSM_13862_/_ZAS-9)	MPKPKLLPLMLMLFVVPRILLAGDLSLGFADAGKMAQAASRELWSEYQKHYLKEGAWAWGLRAYFPRLSVTVSEDDRLSLVNADSFLKNYTLNIEQLLFDGGRTSMSRKLEKAKLKLESTALERMAAEISEGAVAAYRQVILYRKVLEVRERALESLEEQGRILNSEVELGLALALDMAGAGITINQAKIEIASVKLNLIEAEKQLAEALGLNELPLLMEEIDIHRMAVRLSPEAVKSIAEARNPGMAAARHSIAKRQVEAKYAALSWIPTLRLTGSVGLGGQHYPLTRHNWSIGISVDFSSPWISGNLNGSAGWEPPYDRSARLQNTLSPLPDPAQAYTARNTLLALNLEKSNYDINFMKLGRAAVDGVEKCSLLEKKRALAVETLELEREKYRLGEL…
A0A4R9JKZ6	SP(Sec/SPI)	Protein	Bacteria	Spirochaetes	Leptospirales	Leptospiraceae	Leptospira	Leptospira	perdikensis	MIRFYLFIFFFFLSIVPILNIWADAVEFHDLPKLVGEKSYELKLKEMEIERKKVDIDSRNLRYLPSVNLEHSPFFESLRGDGYNRKGWNTSLNLNWNFQDQGNTVLTNMILELEYERLLLEYRALYQKELFDQAFQYAETLKLLAFYDYDFSNESDADKQFQTVQKLYKQGIESYLVTQNSKVDYFFYKYNVIKSRLDQQKSQSIFRRKFLLKDVALKQIPEREYKILPLESTLSEYEKNLTDLNFDIILTINQVKILEIQKMVRFNELWVPDFFVNVYNQSSRESYSGLSGTWANSMEVYDYSRNDFSRYARSSDADFNVGGNFGFRFPLFNRWLSKNEFDKSKIEIKLAKSQSQFLRENTGLYLFELIQQHNNLVELYDISRESKRIAEENYQIMEK…
A0A3S9SZ17	SP(Sec/SPI)	Protein	Bacteria	Firmicutes	Clostridia	Halanaerobiales	Anoxybacter	Anoxybacter	fermentans	MRSKYQWILIILFVIGWSSVLQAVEPLTLDEWIERVFEKNPNYQLGLKDYNLSLEELESDKHWGINRLNLSLPAFSISQDGLENNSTIEIQYTIQLPYQIELVGRNTIQKDSADKIQFNGNLMWNFNLWDFRNSSEVITWTMDYLGQQNEFYQLKANLVCEVVDKYYQLLIKKYQLDVAQKQLEKSRLLAEEAQIKYDAGMISEMVLDQNKGMLNNAKKYYKKLQLEFKKAERDFTRLYGQLEFDETFAEQINLSFNPDCLELETEKVDVFLENWNKNNIEKYLNGIYSYRIGFLAVKKAEAALEDLKKSKDWQVNIGVNLNYSTDKNANSFSGTIGVTKELFNPSLERNIKRAEIQLEREKLAFEEMKNDLIFALKGQVEQIYNLQSDLAEAAEEFKE…
A0A1V9VBT5	SP(Sec/SPI)	Protein	Bacteria	Proteobacteria	Epsilonproteobacteria	Campylobacterales	Campylobacteraceae	Arcobacter	cryaerophilus	MIKNRLISMFILFSCSSGVLFADDFNQFLNKAIETSPYLQSSAIGVEQAKQESYKQLRYENPTLSGEFSKYKPNDGSNDSGYNISLTQPFRLWGVSGDKERFSQAIVKGANSEYMLNTSDFIRNISLYFTVYAQEKMLLDLMLDATNIAKTIYDISQERHAVGSISRADMLQAKAIFLEQQTQYDSLNISSIESYYELLKLAGIKEKIEINTNHTFEVKKSDISENPELNLLIHKKDIAQAEAELTSNILETVDVTASYSKEPDQIVNGVALSFPFPLFNTKYEEKRIAQLEAKKMNFLIENEKNSIQTEHSKLLIQRELLEKLKLKNENVLKLKMEVLEMFLEKYKVSQTTLMELLNIKNQVIQTKENLIKINIALNQNAININYIQGDINAQNLIN
Q6MN54	SP(Sec/SPI)	Protein	Bacteria	Proteobacteria	Oligoflexia	Bdellovibrionales	Bdellovibrionaceae	Bdellovibrio	bacteriovorus_(strain_ATCC_15356_/_DSM_50701_/_NCIB_9529_/_HD100)	MAIHLSGFISEGFMKVFAALLLAALVTSSAAFAAPKTTAQNNATVKINPDTLRRLFLDRNVGIAISLNNVHQAKERVNVARGNLLPSVNLGGAISSGPSFALNSVSFLLPFLMPSNWMDLKENTYLLKAQGMSHYIAQLNGYSSAYSIYMTILGDIELRGILSLQYENLKAIEEQLRLPAQLGMIREEEYLQAQAQTQMALVQLSQVDELVLQEKAAIRELLGLPLTTEIVFEDAAVAVSPVENWSPQSLLTQVHEKSPESRQMAAMITSAQYNKWSKAFSFLGGHSLGASRMNGAMGSLEHSGSVNFGFAYFPNLKISNLNIEQLKLRKKELQFEQANLIEVTLGSLMEAQKQYNAAALAHANLVKVYDAEVLRYKLGMTDLLHVLEASNGLTNSVTN…
A0A0S7BWH4	SP(Sec/SPI)	Protein	Bacteria	Bacteroidetes	Bacteroidia	Bacteroidales	Lentimicrobiaceae	Lentimicrobium	saccharophilum	MKKNVVQISLLALLFCLPLIMKAQISGLSPELTELIRLSVEKDRKLAATQIDREITLQQRKAVRSSYYPKLEASGKYVFAKSPLNTELGNITGFESFGKISQFMQSPAFPQMFPGLAGLTGELMQLEQLLASQGMALPTFSKEMDGDFSGNYLGVDVTASVLLFSGGKVPRISQALTEKAAAQHQLSRRSTADLIAEVIASYDQLALIGQSGLLIDESSRRLEAEKRFATSALRNGFATAYDTLRIAAAEVALDAKKADFEGKKQLLSQNLARLTGQPASRFYNMFPELQPLLPAVNASAISNRPELMALQSGLQAQKYMLGAEKSHYLPKVQAFASARYDNIFNAEASFKSPMNIGADINSMTLGPAFMAGVGFKWDIFDLSGGSSKVKLARLEVKKA…
A0A395JM58	SP(Sec/SPI)	Protein	Bacteria	Proteobacteria	Gammaproteobacteria	Arenicellales	Arenicellaceae	Arenicella	xantha	MTLYNIPVKTTFLLSFSLLASLFHFASTAHAGALQDAIDNEVQKLTEESVGNLEKQAMDARVKATRSALFPSVRISGTEAQRRQSIRAEQNSLILSGDNTFDNRRYMAILEQPLFDREKTSALDEAKVYAEFASQTVDFERQQVISGLLAAYLEIAKGKEIDESFTRTLTNLEREHKSAQKKLDLKLITSGQLNTIKLHLLNATKNRDLSNSDTARARSFMDARLLGGAAAIPTVADNADLHALTIPAEDQLSRSDADIISLNTDIALLKARAKKEKAKRLPKINLVALYEYDDAAETVFGGPSRIEDYEVGIVLQWDLFKGGYSKHKVQEIKFLQRAKEQRLNEALAGVNSTLLSHSGAFQDALARLTLERDMMTFRKQVLDATVKGFSVGEQDYLGT…
A0A1H7TZX5	LIPO(Sec/SPII)	Lipoprotein	Bacteria	Proteobacteria	Gammaproteobacteria	Pasteurellales	Pasteurellaceae	Pasteurella	skyensis	MKTTKKISRYHLLIRLLSYGLCVFMLASCSLPKKQGGFTVRKLSFASSTTASVKKTHTQPPKQLTVKSQPQVANNKKEVKKLLSTMKAITKIKPVAPIASQNALQRIIHSALQYNMAHSPLPAVIEQREFETEAIRNRNLPDIRPTASVSGNGYKFAGISGSYTLYDFGLNNALEQQGELKTLSSRLDLLQEQRNTIADTLISVSKIAALQAKQRLIHRSIKQQQQLAHYASNRLNAGLITESEPLALDLRLSELNTKLDATKVEIQLNLKLLSSKLSDPITLNAIPAIDKLAKMVGVFSTVGKPIALKQAELAVQTAKQQLLKAKAERYPKIAVEGRAGYNSDNEEVYQANLTLSAPTSIFASNTNISVAEANYRSKRKRLSQTRLNLATERERIQLE…
A0A0X8G6P8	SP(Sec/SPI)	Protein	Bacteria	Bacteroidetes	Flavobacteriia	Flavobacteriales	Flavobacteriaceae	Lutibacter	profundi	MKNKILIIVLILFFVTPPLLKAQKVTNIQDLFSALKKHPQTKGDALAFEKAKTGKQLAYSALFPKITAFGTYDNTSVPTGLIPLPPNDLMPLVNNQSIPQPFSEEIYRVGISISMPVFIKSIYTMVSKAKYMQQSAKAKKHINLLQYEAIIVSSNANLQYIKALTEALESKKQSLLKTKEIIALKVKNGRASGSSLLIISNGVNQVEATKNEIAINRGKIIETIETLTGIRVENPVDMLEINKSIDTSAMEALEPLKQKVFADKLNYRAEKEKLLPSILLRGNYNHSFANAYNNDIAIDENYTTFGLVVSMPLFNKSQYTQIKKSKIIYKSTQNEFSRLELSLKSQVNQLENSLKLLYKSERLYQQNVKEKENILHIAKVSYQLNRISIEDYLKYEDDL…
A0A521D955	LIPO(Sec/SPII)	Lipoprotein	Bacteria	Aquificae	Desulfurobacteriales	Desulfurobacteriaceae	Balnearium	Balnearium	lithotrophicum	MKKTLSILTLFLLLSSTGNSITLKEAEELSVKNYPEIKKLELLRESSLKEAEAVRRERLGTVNLLSTYTTYNKNFILTPMYHMMNPKNPPPFDSQKFIYGISYTAPIYLGGTISRREEISKLKSELFKNLKKATAWQIRFNVDSFYLTYLKLEKIKGALKKYRDSLKKLYSDVSYGVKLGKFAKVDLLKVEYSLKDVESRISEVEENQKTIKTVLETFIGKKISRIEPYRFEYSPKNFELTDLYSEALKRNSLIKSKERNVKISEKTKELTASKYGLNFLISGTYTRNYGFDSGENIGVGSLSFEVRYPIFEWGRKRREVLSKELEKLSKEKELKSTELEIKRELSKAIGRIKSIQSDIEAYRKKLDYAKEVERIERLKYKSGKGDMDHLLLAESHLYM…
A0A6L2DLZ8	LIPO(Sec/SPII)	Lipoprotein	Bacteria	Proteobacteria	Epsilonproteobacteria	Campylobacterales	Campylobacteraceae	Campylobacter	upsaliensis	MKKISFLFLILLFLILLFLSGCGAKIEPVKEVFLSEEELKKANVKSQWWQAYEDANLQEFLAFVLENNKDIKVARTSLLSALARADLIDYDLYPSLDGALGFNRMKNLHKGTNNKGYSNGLNLNYELDIYGKILDSVRAEELRAKASAYDLASLKLSVINTSLNSVFELAYFNDVKIMLENYVSNLEKMSELYALKYELGKIEELDFLNVEQSLLKARQNLLTNEQNRNLILKNLQDLIGKKEGFFYLKHFEKASLEDFKLLKPDFNIPLQSLAYRPDVRAKLNTLKAAFKDYNSVQKSILPSISLGGALRGEAEEFKDNFKLEILSGNIQISLPFLDYGRVRQNIKISQFAYEALLFEYEQSLQGAFNEFHLVFKDYESDLKLLSNLSLIKDKQEFIT…
A0A509YGJ1	LIPO(Sec/SPII)	Lipoprotein	Bacteria	Proteobacteria	Gammaproteobacteria	Aeromonadales	Aeromonadaceae	Aeromonas	jandaei	MRIIIFAIASLSASCMNYKNVDNISEGIYKPQPLSNKCLVDDTEKYNVDGFIEMLDDSVLRTLVFMLKDKNSDIKSASIKVERYKLNMRSRGYNDFPLFSASAHYGNSRVIKNGNGSQDSLGLSYSINYESDLSGKRAIDKNQAELNYKISLEDNKYTYLQALEGFITAYWENARIKTELDFLENERDNFKVKVRLIESKFQNGIVNAADVYLAKQLLNNYEDKILNIKASLSESIRLLSIYLNNPNFDNIYLEKATDTSKHLNLPKHLPLSVIECRPEIKIAEYQLESELENLKLEYTRYYPNISLSYALSLASSSFDSLLDSPARSFSTTLSLPFIEWYKIDTDIENAQLQVEEAKIKLRKTILNSLAEIYAAIESQKMAELEKTTKKNDLELSRKR…
A0A4Y8VCZ8	LIPO(Sec/SPII)	Lipoprotein	Bacteria	Bacteroidetes	Bacteroidia	Bacteroidales	Prevotellaceae	Prevotella	hominis	MKKNLNIIILGLAALSLSSCKTLYGKYERPDVKTSGIVRDVASDTDTLAVKDTTTFANIPWRSVFTDPQLQSIIEKGLNNNVNLLNAALNVKMAEEQLKCAKLAFVPALSFSPQGTIASWDGNAATKTYSLPVTASWMVDLFGNLLSQKRSAQMALLQLKDYQVSVKTNLIANIANMYYTLLMLDKQVELVNNMEGLTKDTWETMKVLKDTKIGYRGTSVQAAESNYYAVLTQKTDLMRQIRETENSLSLLIGDQAHSIARGKLENQSLPATFSTGVGIQLLNNRADVHAAEMNLAQCFYGVETARSKFYPSITISGTGAFTNSGGMGIVNPGKWLLSAVGSLVQPIFQNGRIIAGLKVAKMQYEQAYNTWQDAVLKAGSEVSNALVLYNYSDEKSKVE…
A0A377GKE1	LIPO(Sec/SPII)	Lipoprotein	Bacteria	Proteobacteria	Gammaproteobacteria	Legionellales	Legionellaceae	Fluoribacter	gormanii	MRSTATLIILVMTSALVACMPSTKNSRLTSIPIPDYLKDSSNHHALNQLPYQAWWQDFKSPLLNQLVDKALLYNNNVVIAKRSIHVAHTELQTIRLNWLPGLNILMGFSQDPALGNPGVFYGVLPSYYQNFVALYFQQKKAEFVLQRAKAYYLGVRLTVIGEVISSYFSLLAWNHQLTLLKQIEQDYKELLASLEIAKKQGLANNLQLLTLTSQLQSILGQQKQVQNNIIASENALRYLINQPPGKIKSSQLFINLPSKAVPLNKINTQVMLRRPDVMVALTSLLAACSGINVAESQLLPALTLDYFWGKASLNGTFKSPTHSAPYGDMYATFNLSPSIFGQIITSKATFNRSLAEYNKIIQNALRLIANSIAANQKLMAKYHEDSLSLISLRKRYQLQ…
A0A250JYA2	LIPO(Sec/SPII)	Lipoprotein	Bacteria	Proteobacteria	Deltaproteobacteria	Myxococcales	Cystobacterineae	Myxococcus	macrosporus_DSM_14697	MRLRLTLALLVMTCSGCELVRPVVVKPPPTPSSYSTSSELRTEPPPPSSAPEGRVPSPRPSKEGVPAQPAERLTQDAVWWTAFADPALDMAIQECFGDNLVLREVRELIYENQLDPNVPQGWWYPLQVGILNPAGLSHVVANANLPPAPPTRAEYDLATVGFGVTYQVDLFGALGAQRRAGMNFAEQQRQLTEGRIQDLAVRITQVWFDILEARALRDLTLRQIDYNKELLRLVRARFEQHLTPRLVVLQQEQLLVNLESQVPLIATRNALLNSELKALLGRVPTPADDVVPLDRQLPDLPPPPELGTPGDLNVNTPEMRLAELRVAEIDHRINANLASWLPTIQLVGNVGALKVGLSEPALRESVVGVNLTWALFDGRRVTEYMRLPIQLQRREIQYQ…
D0LTY7	LIPO(Sec/SPII)	Lipoprotein	Bacteria	Proteobacteria	Deltaproteobacteria	Myxococcales	Nannocystineae	Haliangium	ochraceum_(strain_DSM_14365_/_JCM_11303_/_SMP-2)	MFVRRSICTATCALLLAGCAPRVSEPELPAAATAAAFSRSGEAAPAERWWTAFDDRALDALVAEALRTNFDLQIAWERLREARAVVAGASASLFPEITGSAAAELVYPRGPDDALLSLALSASYELDLWGRLGSRVEAERYRARASLADYRTAALSLSAEIAQTWYRLLEARAQVLLLAEQVEANERVLRLLRSRFGSGQVRSVDLLRQQQLIEATRAQQASAVADVQVLLHQLSALVGRAPQRGVADLVGAELALSAVPASGPPANADADAAAATGADADVAADADADADAGSVEGAAEPDAAAARPAPEGPPLPPLPPLPATGVPGELLQRRPDVQRAYLSLLAADRDMAAAVSDRYPRLSLSASLGTRGSSASELFEGWFASLAANLLAPLFDGGA…
A0A2G4YNI1	LIPO(Sec/SPII)	Lipoprotein	Bacteria	Proteobacteria	Alphaproteobacteria	Emcibacterales	Emcibacteraceae	Emcibacter	congregatus	MIKRQVKIGPIIFISIFVLTGCAGSVGENKPWVMPSRISEGNEVYPVQHVDGYIEDGLTALTVTSEIGQLTKIALKNNTAIKVAEARYSEAIANMKSIDAGIMPKVDIGVKTTRTRAGNENSGVAASTSQSSSGSVDLRIPIDLFGKIKVRRRAAAYEVEQTREELENTRIEVMRDVVVAVVDAAEQSQLQSLNKAQLETSRTSYKLTAYRYTKGQANIVDVLQQRDLVASLEQETPRLVAERQGALDRLSLLMGALPGNVATNGFQKLPVLPEIEVVVTPIGLLGSRPNMRALKAGVDAADSQLSSAIKDRLPSFEFSSSAIATLKSGDISSIISSTLSAAFTFFDGGVKRAAIKARRASRERAGTIYIEAWLNAVVEVNGLLAEEKRRITEYALAKA…
S6HZ87	LIPO(Sec/SPII)	Lipoprotein	Bacteria	Proteobacteria	Gammaproteobacteria	Oceanospirillales	Oceanospirillaceae	Osedax	symbiont_Rs2	MSTALCTIVISASLALSGCSNLLSGLEPVIVSSIDPATEQPNTAAQYQAAVPQEQPQPDSSPLELPLDGLGQMYNSALNQAIAQALQKNHTIKQQRALHQQALQQYIINNSELRFNLSLEAASSYGSSLQSARASSDFDLKLKANLPVSLWGELDQLAKASSYQLAISTAILKRSQQQLVADITSAWYQLMFAEKVFELTEQQQHNTQLQLDAIESSYRQGLSQSLDVYLARGNIDLARTRTLEKQQSLSQASRKLELLLAKYPSGKMLVTQQLPNLVENYRLGVPADLLRRRADLNSRWLGVLVEDAKVAANYAQQFPQFNLTGNLSLSSARLSDLFTQNIAWSLLGSLSQSLFDNGKQQALYQQSKAKLIEKEQQYLGVLQAAFSEVETLLQSQNSL…
A0A1H2E3Y7	LIPO(Sec/SPII)	Lipoprotein	Bacteria	Proteobacteria	Deltaproteobacteria	Desulfobacterales	Desulfobacteraceae	Desulfobacula	phenolica	MFRIYAVMLACLMILLTQGCASLFDRSFKPMFPDLPDKLVLAPDKSSDLKITSTLLDILDDPSATALVDEAVKNNYSLKATALRLRSSGLLLSRTNADRLPKVDAGYNASRNKFADDLNSLSSHKVSLSVSWELDLWGKLADRHMAQEKKYQSEKFDYGRALDSLAARVLQGYFNVKANKLKLDIQKERVKIYQSIETTIINKYQAGLGTLDDISTAKTKTGVAQSGVATAMDEHASAVRDLEVLLGRYPGTKLDFTGDLPNIGFSAPAAPAAILANRPDVQAALSRYDAANFSSIASQKDMLPGITLSAEMFKQTPQFTSLDSTGSSRWIVGNLLYPLFNAGKLKNEAEAAGIEADAAAMDVAYTIITAMKEAENVFAKSKYLKMRLFHLENAVKHAK…
A0A126PVJ3	LIPO(Sec/SPII)	Lipoprotein	Bacteria	Proteobacteria	Gammaproteobacteria	Alteromonadales	Alteromonadaceae	Alteromonas	macleodii	MHSFRFSVPLAARSLLCAFSCIALTASCAYSPSTTLPETDTQALQKAKSVDATSQITTSWWKVFEVAELAPVMKTLESQNLTLNQAEQRVKRAQFLLAQVNAGDVPTITARTSGRSGRDLDSGRSSHSTSGGLGLSYDADIWGTRDAQQRSRQLGIDTAQYQFTDALLDTQALFINTLLEQISLQSRLSIAMQNVEISEALLNLVQIRFEEGDTSGIEVSQQRNTLISAQSEVLRLSNSLTLNERALTVLLGNESMQFNTPEQKALLSLSLTDFSLPEVAPALSAEVLKQRPDVQLAIAQFKQADLAFYEASVAGLLGMNLSADIGVSDLLDLAQGWTLGAAISSAATLFDGGRLEAAEKAAKTDVDLAILQYQQTVLSAIEALLNSQTNLVFNKQNYR…
V4I385	LIPO(Sec/SPII)	Lipoprotein	Bacteria	Proteobacteria	Gammaproteobacteria	Alteromonadales	Pseudoalteromonadaceae	Pseudoalteromonas	luteoviolacea_2ta16	MRAIKLSIISLAVASVVGCTSTSYEQDVAASQQTFNTKVENTQALAAVTMSDEANWWQQLDDNNLNQLVADVMSANQNLKASAARLRAAMAGLNEAQRARLPQGNVNITAQRGTTLLPNGTQSSVTESLNGGGALTWDVDLSGRIAKLANAASAAAESQQGQYQALAGELVTTSIQSYLQWQALQQTQQLTEAQLKALEESIAIIEIRVKEGVATELELNRTKSQYFEHKQRLPQIATELAQVEQTLAVLTNKSTDNLGLLALNKSRYEQLAITVNLSSASDALLQRGDVQSAIATLKQQSYLSQSAERALYPDISFSAFAGVLNPTAINFSDTQSNWQVSPTLSWSLFSYPQLLAQLDRQEAITQASYYDYRQKLTNVLAQAEYSLRALSQAKVQLNY…
A0A1B2M0L1	LIPO(Sec/SPII)	Lipoprotein	Bacteria	Proteobacteria	Gammaproteobacteria	Pseudomonadales	Moraxellaceae	Acinetobacter	larvae	MHTDEVEPAMRFQFNNPTSRQRLLVLGVLSSGLSGCFNPLLPVPQSTIAPIVRAPQSAMPDQFAPNWWQVYDDAQLNAVVTEALAANRQLQQAAATVLEYRAAVQAIAPSAWHSNTALWGSRGNSAAGGQPEGVMADKASAHRQSNYAASFDLQWELDIFKRLSALKQVSSAALSAVQADQAALQLLIAAETTRAWLMGCNTVQQQRLLQQQLQLLAQQAQLSEKMYHAGRSTAADLLQRQSHYARVLATQATLQQQLQQHQSALNILMARPPTLALSIAQQCQQLPPLQHNVQHLEATVMLQRRPDIYAAEQRLRAATAQRNVAQADLYPRIQLGAGVYQPLANSPQNNASRATVWRIGPLLSWQFPNFSAARAAIAQADARAVKALAQFDQQIIVAL…
A0A1A9RV08	LIPO(Sec/SPII)	Lipoprotein	Bacteria	Proteobacteria	Betaproteobacteria	Neisseriales	Neisseriaceae	Eikenella	longinqua	MSASKLLPIALALLLTACTATQINRQSNITLPEHFQHTGQSNPAPGPDRWWRQWPDHQLARLIEQGLQHNHSIALAQSRLEEARATARLAEADLLPSAGLAANAYGYRNHRRDPYLGNGGHLASASFSAAWEPDIFGQKSSDADAARAATLGAQEQLHGSRLLISAQIAEHYLRAAHIQQQQTLIAQQLATLRELSRYIAGRFQAGHATAHDTGAIAAQIQALEARQSTLAAQFDAQQRSIAVLIGQTPQSFRLDSEAMRRAALLQHLPAPPQGIRPAELLSQRPDIRARAAEIQARSAQLASAKADLLPRFNIQFLWQTGRIELNSDLAPLNRARSGNGGLLSIGVQLPLFTAGRIRANIQAADARLQSALIQYDQTLLQALADVDNAYQAQHALAAQ…
A0A554X7R9	LIPO(Sec/SPII)	Lipoprotein	Bacteria	Proteobacteria	Betaproteobacteria	Burkholderiales	Tepidimonas	Tepidimonas	charontis	MRLRPPVVLYAGVLAALGGCALPSAAPELTALRAVPDVVVPSAWQAAPAAAGASSSLPHTTDAEHGAPTDAAVQTTPERGAAEPADWADWAAWGDAELMRLIERAGQAHPDVRSKLAAVVQARAALAQAQAAQGPTVSAAASAARVRSGAAPSSTRWQAQLEAGWELDWLGRRAAGSRAAQEDLAAAQALAKLARQTLAANVALAWIEVWSAGERLRLARDNVDAVQRALQLTLWRAQGGLASEQDAATARASVAQAQAALPSLNTQWQQARHALAVLTGQPPQADLPIPRQPPQPPAAWRLPVPADVLARRADVAAAQANLRAAMARVQQAEAARWPTLSLGGSLAWSAPRVSELFDIDGLTRSFVLRAAASLFDGGAARAQVLAQEAAVERARADLA…
A0A1L6JDA8	LIPO(Sec/SPII)	Lipoprotein	Bacteria	Proteobacteria	Alphaproteobacteria	Sphingomonadales	Sphingomonadaceae	Sphingomonas	koreensis	MSRAATLLLLTGAALALPACASFPDAAGAGRIVRAADLKPATPRIWHYDLGDPAFAALLDRADLGSLDVKAALARAAARDAAVSVQRGANQPGVEASAGWQTTLTGAERHSRGVDLGVSASWTPDLWGSVRAAVDSARAEARAASHDVEAARALLAADLARSWLALVATDDKLARIARREAMEREGHALAGRRIAAGYATRDELLARETALARLADEKLTAASDRETIRLRLVALAGLGPTARFDAPQGLDALQLYRPATLTLEQLDTRPDIKATEARLAAADSQRLAEIRNARPRIALSIGGQGGNQTLSSFLSNPGFSLVPGVRLEGAIFDGGKSRARADRAAAEAAEAEALYLKTVIGAQRSLATALAAFMAAQDRQAPAGAAVGHARERLKLVGD…
A0A7H0LET9	LIPO(Sec/SPII)	Lipoprotein	Bacteria	Proteobacteria	Alphaproteobacteria	Sphingomonadales	Sphingomonadaceae	Sphingomonas	alpina	MRFSLLILLGIVPTACMGPAIKVPEPARITSESWGESLYDSQLARGSEVPTSQAPRSETLSENFWQRFGTTDLAELVARARAANPTIEAARARVAQLRGQARIAGAALLPTIGASAGVTATRTDNSNTALYSYSVGQAGLDVAYDLDLFGAARAGKRAARARVAAAAFDSDAAALVVETDAARALVQWAALGDRITVAERDSANARELLRILTVRLREGVATRVDIGLQSGELARLEAQHSSLIEARAQMGAGLAALLGLESPGFKPRSLSLGAIVTPTIGPGQPGDLLFRRPDIRAAEARIAAARGDVQQARAAFKPSLRLSGSGLVQAAAIGGPFGVTLSAGASLFAPIFQGGRLRGQYETASAVQIEAVALYRAALLRALAEGDQALAGMREAGRR…
A0A3N2RMU7	LIPO(Sec/SPII)	Lipoprotein	Bacteria	Proteobacteria	Gammaproteobacteria	Xanthomonadales	Xanthomonadaceae	Lysobacter	enzymogenes	MSLFALHSLARNALARAALPRDPRRAALRACAALLPVALAACATTPIPDQTPPLPPHWRNAPAAEAAPAAAPDPRGWWRAFADPRLDALVEQALAANLDAAQARARLRSARLLHEHAGDPLKPELRARTSNPIDPDASASFFVMGLDAVWEMGFFGRGEALERGARSELDSAAAQLRQAQVSVAAETAREWIALRGALERERLLDGIRAARAEQLRVQQVRADLRLAARDSVEAPRAALAQAEAALGEPRQRAVAAEQALAVLLGRAEPDPAWRGGGARPALAAAAIERAPADLLRTRPDIAQAQAAVLRAAAELGLARADQYPRLAFGTSIQWSVNVTAHRRTETEAIGVSGPIIDVPLFDWGLRRARAHAKGAELEAAALAYRKTVLAAVAETESAL…
A0A328ZSF2	LIPO(Sec/SPII)	Lipoprotein	Bacteria	Proteobacteria	Betaproteobacteria	Burkholderiales	Comamonadaceae	Acidovorax	anthurii	MHPTPEDDPSLRVPSLLHPLRPHRFGPLAVALSLLAGCAATDGGAGRPQAPAMPPAWTAPVPQGATAPELRAWWKAFRDPTLDAMVEEALEKNLDLAAAARRLREARLQAGRAAVQFRPSFSAGARTLQDISATDTYFHASIDMAWELGLFGAGESIRAAADADADSAQADSQGVRVAVVADVVRNYLDLQAARRQLHLLDRMGALDGRAATLADVRQRTRIGSADDSTQARVRTAQTRAARAAPEEALARAAQALSVLLGRVAPDPAWTAPEAAEAAATLPPFAFASLPADLLRTRPDVHAAEAGVRKAAAGLGLARSELYPRIAIMGSLLYSYNITRNRRTTSDNAPAIGPVIDIPLFDWGRRRMQVDAQTQALEGAALGYERAVRTAVAEAEGALA…
A0A4Z0BNX2	LIPO(Sec/SPII)	Lipoprotein	Bacteria	Proteobacteria	Betaproteobacteria	Burkholderiales	Comamonadaceae	Ramlibacter	rhizophilus	MRARRHAGLGALLLVAGCALPPVGPARVQAPDIALAPGERFRMQAADAPAPEPADLHWWRRFDDPQLARWVEQALDANTDIAIARQQLAQARALLLAARAARGPRVQGQAELELRLQRESGERRVQPAAGLALDWDLDPWGGLRLAEQAAEAGVLRAGELVHAQRLAAAGLAARAYLEWRLALHDHRVLARTAEVLQEGLRVTSVRVEAGISPVLDRERARAELAVTEAALAAAAVRAGQALAALQVLAGERPQPVAPGLSFEATQAREALRELPALEGAQPVAAPLDLLRLRPDLRAAQQALVAAAAEVGVAEVALRPRLRLPGTLLVGAATGGAGLELLAATLAALVEAPLLDGGEAAAGVGFAQARLREAELRYRQQLLLALRQVEDALLAREGAL…
A0A1A7BCG2	LIPO(Sec/SPII)	Lipoprotein	Bacteria	Proteobacteria	Alphaproteobacteria	Sphingomonadales	Erythrobacteraceae	Porphyrobacter	dokdonensis_DSW-74	MLLLVTLVALLAGCATPRIPSVDPAAGVSLAPGYFAGARPEAGLEEAWWHGFADPELDRLVSAALARNPSLEAARQRLAAARAIVVAEQSDFLPTIDGELSGDVSVDDRGSGAERAGASLGGVWRIDINGRLAAERAAAIASAEGAEHLVADRRRLIAAAVASQYIELKRTAARLRLLEESSDLQRQTLRIVTLRSEAGLSSNLDVRRARADVARTEAQRGLLLLARARAANALAVLVGETPSGVPGAAADAQVPAYGSGPDIGVPADLLRRRPDLLLAEADIARAAATVGIERADLLPALALPGFLTLGDGSADGLFSQAVASLSAVLGVPLVDGGRRRAEVRAAESNLAAALADYRQALLGVLAEVRQH
A0A124WS65	LIPO(Sec/SPII)	Lipoprotein	Bacteria	Proteobacteria	Betaproteobacteria	Burkholderiales	Burkholderiaceae	Burkholderia	ubonensis	MSLAGLLGLGACSVAPPVLVPPALKEFDKPLDEEAVAAREKYNQSWWHDLGLVELDALIAEAGKGNFTVQAAELRLKEAQGMDSASIWSLLPKASLLLTESAGAIPKYQVDGYPNSRAPKGISTTSRGGLNMSWELPLFGKAGAMNALSAAQVDYARWSLDVARDTVNTELALSYVEALGTKAMYAALKQSRDTAQQLVHEAGLLRDAGLSAQGDVDKLESQMLDVESQMLEVKGRLETLRAKIGTLVGNPHAETLNNLLPWQSEPADASVSFASAILRLQERTHVEAATMRHRFDVKVAEARVAQAAAQSGIATANLFPQFTLQGAMNIAKGSLDSMGVTKGLQSMGNLDLGLRIPLLEWPALKAESNARKTELEAVVMDYRATVLSAWEEASAAAAE…
A0A0N7M437	LIPO(Sec/SPII)	Lipoprotein	Bacteria	Proteobacteria	Alphaproteobacteria	Rhodobacterales	Rhodobacteraceae	Leisingera	aquaemixtae	MSRSNWTARSVLLAGTLLCSCTAAGRDYQRPAFAVPASYYQTRSFATVQGAAETWWQGLNDAALDRLVAAGLAQNLDIKSARQRLKAAEAVRRASGRPEQVRGDLEGSSVFSRRNSQDGSTSLDSAEIGATYVFDLFGGFQRHSERAVADRDAQFYQMATTRLAIIDAITRTYIEARFFQRGAAVTRKTIGLRRQILATVEELEAARAVLALDLERTKLQVASAKADLPGFISGYEASVFALATLLDRDASEVFAMMQNSSGQPHPSTQPELGVPASLLRNRPDVLLAEAHLRSATAGIGVTEAELYPSLEVTGSIEAFRGLPDLYQIGPSLRLPLFNRPVLRAFHERAIAEAKATEYDYRAAVRGAVEEVQAQQSALKAARERTAAQARAVSLGGKVA…
A2W3D4	TAT(Tat/SPI)	Protein	Bacteria	Proteobacteria	Betaproteobacteria	Burkholderiales	Burkholderiaceae	Burkholderia	cenocepacia_PC184	MRTRRHRAAASRQSRRHCGRVQRGACGALSRRPRCGRAVRSGFVGAGCVFPGDARCLRGARGACVPRRPAHLRRERAQLPARTRDQRYRLAPPAHRAGHADAALRVPDFVGLRRVARRVRRARPFRRDAVHRSRRYRIQLPRAGAQRAALCRAVAGAAAPDRREAAARDRPFRNDVDESLVATALLQRSQCGAARDAVRAALSGGARAEPADRVAGRADRAGRARQAREAGRHPVRRRGRPVRPTRPARAHATASGRAGAARSAGVTMRRMRKAAGSARGVKGGSMIAAAAALLALAGCVPSGFLPSLSLRAPADDALVHTAGPGVNGAWPAPDWVKQLQDPQLDDLVAEASQHNPDLQVAQARLRIAQAQLQQFDSLTGLTGTAGATISRARMPKPGD…
A0A0P9GUG6	LIPO(Sec/SPII)	Lipoprotein	Bacteria	Proteobacteria	Gammaproteobacteria	Pseudomonadales	Pseudomonadaceae	Pseudomonas	syringae_pv._atrofaciens	MLKVDVQDAVQSPLSRTDPMPMSTPLSKRIRNRRRYCLAMLASLVLSGCSLIPAYQRPALPVPVDQVSAVVAAANTSTVVVLSADEEALAGELSPKGELRGLLQSALAFNRDLRVAVLRVEETRAMRGITRADRFPTLAAGVERDRQHFDNAAADERYGQDISIASVGVSDFELDFFGRVRSLSEAARHDYLASTYGQLAARSALIAEVARAWLAERLTAAVQQDAQAVHEARLMLVKAAEEQQRQGALSLDDLMAQHLDTLTAQQQVQDAASDHANASQALLLLTGYSTALPATKPDTPALTAALVETPAWLSNLPSQRLLERFDIRQREEALKASNANIGAARAAFFPSIKLSTGGGLQSDSLRTLFSNGSGAWLFTPQLNLPLFDGGRNQANLDLA…
A0A0F5K424	SP(Sec/SPI)	Protein	Bacteria	Proteobacteria	Betaproteobacteria	Burkholderiales	Burkholderiaceae	Robbsia	andropogonis	MSLLLISGGSATAASDRRGGAVAVADLPSVAAAVSVDAIFASVPSAVPTLTLAVPDELASPDAVACGTLPAQLAWRDIIGDPGLDAAIDRALQGNLEIREKTALLQETQARSRVAGTMRGPQGHAAVEADHRRMTGADERLGERRASGFYGRLSFSQDLDVWGRLRDRQRAAELQQAAAQFHVADARRRVIASVTTAYWTVAYLTEKRLAFQVVQNSVDTRVDIMRARYRYGDARLDDYREASAERDAVRLESVAIDAHLAATALELARLTGEAPGSDAAVDPITQRPRGLPTDYRFAHDTHLPATAGSFVAGLPHRLPDVPGKLDAAQLQCRADIRAEASVLSAFAAEAAAVRKDWYPRLELTAGLNAASPSLLSLVNAPMAMLAAAIRLPFLNPGQR…
F4QGF9	SP(Sec/SPI)	Protein	Bacteria	Proteobacteria	Alphaproteobacteria	Caulobacterales	Caulobacteraceae	Asticcacaulis	biprosthecum_C19	MKRAVLLTAAALVFAAPFATAQSQRLETSAAAVAPLPVNRFSALWAHLGDPYAEELAARVLRDNPDILRMAARLDEARAVTAGAGGRLKPRVDAAVSASHGNDQIGVTDSESLVRGGFEARWELDLSGRLRAGVAAAQAGEARDEALYEDAAHAVLARMSEGLVTARMLASQARALEASLKAQDETITLLRSRQSAGLNEATRLELALSTRARTAARWSEIASRYSDALIGLERITGVPVAELEARLNSDDLTVPQDGWVTAVPLDRLRGNPALRAAFAQAQAADALAVEARAVRWPSLSLTAFLGVQDGSDGLRLAGNPIGSLAAALTAPLFNAGQLKSQETAAVARRDQAKAAYESAVRDALADASLAVNGFDRAQTLRDGYLAAQAHDAELERLAA…
A0A6B8GPN9	TAT(Tat/SPI)	Protein	Bacteria	Proteobacteria	Gammaproteobacteria	Xanthomonadales	Xanthomonadaceae	Stenotrophomonas	maltophilia	MAAPSQESPRERRDCPVKYMTLRRRFMAITITAVLGAIGSPAALAQATQPVWADWEDPELERLLALASRSSPTLAQAAARLEEARAATAGAQANRWPELTANGGVQRTQRPESSALVSSTGSPRYFAQSNLDATLRWQIDLFGRKRAALASSAARQEAERLEFIRTRARLAAEIAQQYMMLRAGDQQQRVEEELAIVLNEIAGIDEALEQVGLQSAAETAPLKVEIANRQASLEEGLHNRALAMARLATLTGISPPLLDDIASRYRPAPQCASPEPIGIPISVVASRPEVMAAESLLRASQADRFVAERANWPTLTLSGTGGWAREGSGGGLIAGSNLASQLLGSLGLQLLDFGRARAEKDAAQARLDRAGATYAEAILLAAEDVDAAVADVSRASKSR…
A0A246JHJ3	LIPO(Sec/SPII)	Lipoprotein	Bacteria	Proteobacteria	Betaproteobacteria	Burkholderiales	Roseateles	Roseateles	aquatilis	MNKIPPLLTCLLALLLGACGTAPLPTATMPASLAPRALPGASAASAAAAAAAAAAAATASAKSETSTTSAAVPASTATATATATATSASASASAASAAAAFTASPLPGDSARADADPPPAALRLDPTAEAVVRRALAGSPDLARVAARLRELRAAGDAAAAGRWPVLSTKGGPAVVNDATEPVADGRGRSRLRRLEAAVEFRWELDLFGRLAADRRAAAAQHEAAAADLAAARVLLAHAVRAEIVRLRSAVEETRLAQSSLDTLREIASLETQLRDVGLRSDVDLGQLGSSIAAQESALVPLRLEAALAPLRLRTLGDLPLADLAALVSPDAAPRTPPDAAPGATWGAIHDAAPGATSGATSDVTSGATSGATRNAASSSDDVCRLDALEDLPAEVPLA…
A0A1Z1FBV2	LIPO(Sec/SPII)	Lipoprotein	Bacteria	Proteobacteria	Alphaproteobacteria	Sphingomonadales	Erythrobacteraceae	Croceicoccus	marinus	MRMFRPALPLLLAAPLLAGALAGCTVGPDYDAPVPQVSDTWIEPADTGAIQPAWWDRFDDPRLSALIARAMAEAPSLAEARARLAEARANRDAVLGARAPQVSASGAATENRISENGLLPVGAFPGFDPRYSLFDLGFDASWEIDLWGRRTREAQAAQAQAEAAQAAYQDALVQLTAEIARGYVDLRAAQQVSALAAGREDATGDLAALTDQLFQAGEASRIDAEAMRAEAASAADAAAQARALEAAAAYRLSALMGTPPENLLPDLAAAAPIPAAPEAILVGLRSDLLRRRPDVRRAERELAAATARIGAATADLFPRFSLIGGLGTQAQDAGNLFDPGSTRFSIGPSFSWPIFSGGQIRARIRAADAGADAAAAAYQQAVAEALADSEGAVNRFLEA…
A0A255Z2N5	LIPO(Sec/SPII)	Lipoprotein	Bacteria	Proteobacteria	Alphaproteobacteria	Sphingomonadales	Sphingomonadaceae	Sandarakinorhabdus	cyanobacteriorum	MTRSLFATFALGALLAGCAGAPPPRPVPAPPSANWSASDPAVASGELRFDWWTAFGSADLDRLVAEAQAANFELAAADANLKAASALAREARAQRLPQGGVSAGVQRLREPSATQPPIFRTPEAFPDMTIASIGAELAWEIDFVGGRAKAARAALADAQAARWQRRQVEAAVAAQVVRAWLDLGRNRQLAAVIDQRLEALDQLIAMARLRVTRGGGTVADVATLEQVRSTAAAERPALDLAQRNALRRLAVLTARDPIAFVSDGAAMATQTLTPATLTVHDPRVLLRMRPDVQRAEQQLLAAFERAGASRAALYPSLSLGASAGLAATPADLGKPGAFRFAIGPSLNWGIFNLGRVKAGIAAADAGSEAAAATWQQTLLAAVEEADGAVDGWLSARRSA…
A0A5D9CAR5	SP(Sec/SPI)	Protein	Bacteria	Proteobacteria	Alphaproteobacteria	Sphingomonadales	Sphingomonadaceae	Sphingomonas	montanisoli	MMRALVPIAALVATAAMAAPTVPEEAKAPFAANPLTSPDQVPVDWWRLFDDPALDTLIAASLAANVDLRIAFANLDAARAAQSQANRQRLPQTAIESGLTVDKTSAQPSASTVPSTDWDVAGAISWDVDLFGKLRASALAARADAEAQQAAYDGVRVAVVADTVAAYVDLCAAERGRAAAAEIAAAQDRSTALARDQLAAGEVSPLEVAQASTLAASSRAAIPPFEAQRTNALYRLGLLQGKVPAEARRFAIGCPASPFTTGMLPVGDGAALLLRRPDLRQADRKLAAAAARVGVARADLYPKINLGTALGLLAGRFDAALTPLISWSFPYQGVARAKLRGAKADEQAALANWDKAVLNALREVETALAAYDAEMRRNRDLALALDDAALYARRAAARV…
A0A192D0I8	LIPO(Sec/SPII)	Lipoprotein	Bacteria	Proteobacteria	Alphaproteobacteria	Sphingomonadales	Erythrobacteraceae	Porphyrobacter	neustonensis	MARPILAGAALLPLMLAACASVPDVATPAPELPRAFFYTPQAQAGAALAALMPERDPAYTALSQAALNDAPNLAEALARIDSARAGARRAGAERLPNISADADVTRNRINPAQFGTAGQQGFIPREQTAYGANISASWDIDLFGRLKAQERAALARIDAATAQAQGVRLALLAEIAASITDWRVLDARAAAIAADGAAARQLAALAKAREDAGIAPGFDRVRAEATASGSATRLAALEAERARLVGRLVTLTAQDGATVRAALATPAPALAPAAAPASLPSDLLANRPDVAAAAAELAATDADLAAAARARFPRITLSGVIGLLAFDPSELFNDSLVTTLTGGIAGPLLDFGRVAAGIDAAAADKRAAFAAYRGAVYQALGDAEAAYGVVEAADAEAAL…
A0A376DZ32	LIPO(Sec/SPII)	Lipoprotein	Bacteria	Proteobacteria	Gammaproteobacteria	Enterobacterales	Enterobacteriaceae	Cronobacter	universalis_NCTC_9529	MATLHDLTHRQGHPGPRLGACVMAAALCVGGCATQPPYATPHVDVPTAWANAKAGTPVGGAELREDWWTHLGDPAIDTLVASALIDNPTLAQAAARVDEARAGLGASRARRAPQLGGNGSLSRGKSQGQTGGAETINATTGSLGGSLAWELDLWGRARATEDAARSRLDARNADADDARLSLAAQIADGVVALRACNYSLAIRGQDIASRETELSLIRQRLAVGNVAPVEEASALSNLAAARTNRFSQEEACTTLVDALVALSGREAATVRQLAMQPPLVSPSGDSSQAAAISRPAGPAATASLAPSSRLDLQAIVHLQHGEARRLAMSSPSVPPSSDSSASVAVEHLDDPAAIVPIAPSSRLDLPATVLLQHPAVRSAERELAATYAEIGVARAERLP…
A0A5F2DDF4	SP(Sec/SPI)	Protein	Bacteria	Spirochaetes	Leptospirales	Leptospiraceae	Leptospira	Leptospira	mtsangambouensis	MTFYFFPKLQRIHLRCLVFICICIFNLPINPESNDSNGYNCDKYNSIFDLSQCIVRKHPDYRIEEIKLKEISGRKKIASYYFPANPVFTSYVATRKGESTGPTLLSGPNSANNFQVMVNQEIFTNGKREIAVQIADEEFKAQVFRLESVKRILEFDALKKMTRFRYLHLEEENSLNSLNLVKELKKISKARVNEGLSPGIDESLSESEEIRIFKIWNQTHRLSENSKSELEVLLGMPVELDSIKMQYWVMPSDLPKEKADLIQMAMQMRPELSLSEKEIELAVLRQNEVRRQKIPNVSLGAFAQNDGFNERVVGGMLTFPIIIWRDYEGEKIIASSKIDNSKELKESVSRNIKQEVLFALTNYINLSEEINLYDESKMERAESDLKNLQEAIRFGKIKI…
A0A327VVL6	SP(Sec/SPI)	Protein	Bacteria	Bacteroidetes	Chitinophagia	Chitinophagales	Chitinophagaceae	Chitinophaga	dinghuensis	MTISVIFHHKCFPNISSMQFKMLRVCMFLCLGFLGAKARQGYPLPAVDTMYLRLDSAEHLFLKNNLALLAQRYNIDVQKALEVQARLYPNPNFSFSTALVGHDPNITPTPSNKLFPSPFSNAGEASGNISQEIVIAGKRNKAIKLAQYNTRLSEYQFYDLLRTLKYTLRTDFFTIYFLQASAKVYKDEIDGLQVVVDAYNNLMKEQKFWISEKEMVRVKAQLYSLQSEYQGLIDQINNTQSELKLILQVKHLTYLMPQLDTNMVAVANPLKYPLPELIDSAYQRRTDLKIAQTTTQISRMNYSYQKALAAPDPTLSLNYDKQGSYIKDLFMAGIAIDLPAFNRNQGNIRSAKAMVKMNEISEQSVAMTVDENVYRALQQSIDADKLYQKIDPSFKNDYS…
A0A2K9NQR5	SP(Sec/SPI)	Protein	Bacteria	Proteobacteria	Oligoflexia	Bacteriovoracales	Bacteriovoracaceae	Bacteriovorax	stolpii	MTKNLLLYLIAISLIAPKITHAQDDDTIETLESGSESSTIGAPEGEMSDGPQSLPAGESATPPTPQTEAIPSQNVDAMTDEVEKLEPVNAPEKTSPLQKKTGVVSEEELLKPKNKPAPKVRAQKQTETEIYVQEADKYKLNDVYKNLQLNDVIEQGLRKNYDQNIRGQQQELNEIAFSGTKSAFWLPELKLSLTTDDQKIATLRSSERTPTNPHSTSPSGTLGLSLGDYTVFNWGKDYAIYLNKKGIYERNTQIYNESKRELKLDLINSYFTLMSSKNIEKIRQDQLRQSSFVYRLSKEKITIGKTSKQDYYQARSEYLKAQNEYHDAKITSDQTDESVAFQIADPIGTKYVINETLDYRRLKITLDEALKISEKNNPTLLTNKMLMENAEREYDVALK…
A0A2S9V753	SP(Sec/SPI)	Protein	Bacteria	Proteobacteria	Gammaproteobacteria	Alteromonadales	Alteromonadaceae	Alteromonas	alba	MEIVWRWAMRAKYLLLLISCLSLQAHSAVPVNSYEQLIDMSCKAHDMTANVRLQLDAAKQRVENADLNKWMPEVTVGLDVYAAKGQPTSFFAVQEGAVQDPEQPNFYSKGEAWQGKVDMNWGLYEDGKWLGESALANSEAESQLSVAKSQLSTAHREALTLVSQYYFNIMMYSAQRDVLQPLVVKRQQQLDDMKTKVEAGVSTTDDLFTASAAYASLKDQLDDAVRQREVNYQFLLLMLQRDVELLNAQPQQSFKELAAITERRLQMNDLDRLVSAHPDITLLESKLALEKDKLDAQYGKLKPSLGLYVKLRTGDNFGNALRKDYSEIGLTIEYPLGAVASNYGESKALRKTVTAIDSELDYLRKIKRLQAANIAGDLASSKSKIEVARLELTRREQML…
A0A1L6KCG3	SP(Sec/SPI)	Protein	Bacteria	Proteobacteria	Gammaproteobacteria	Oceanospirillales	Oceanospirillaceae	Thalassolituus	oleivorans	MIMPRTSYKILALCLAVGFANATAAAAATSTVATTGTVAVTGSDVEIIPVAELDTRVATFDGKHIKTAYELLTEKEQVGFVKLALSYCKNSPALRVQNLELDAARKAYAYEKNSAFYPDLSLTFGPSYTTGEPVGFFAIANDSNTVSGIDGAAVIDQSASGVINEAKAEVDFPLYKSGRFFWSESNKARLLQGQVNFEKASHSKSIEGAVLEIADFLLEKSQAEAELLVYKKSLSLANEKLALIQRVADSQMVDKTKLYEAEESIVSLNDSIMTVQSTLAFLQQKLKYYFPDVELNSLPNIQLYQVATLPDVDVIIEKHLASSTDLMMQQAAIDIAAASYDSEKTSDGMKVSVYGNVRAVADENLNGQRSLSTVGLEVEIPITDILRSNGRSRSAAITE…
M4V5T9	SP(Sec/SPI)	Protein	Bacteria	Proteobacteria	Oligoflexia	Bdellovibrionales	Bdellovibrionaceae	Bdellovibrio	exovorus_JSS	MKIITLVISSLTLFGAYSHAASTGSAVEVNASNLRSLLESKSARISAASLEVEAARAYRGSFGRSFLPDVEIYGQQENFKKGQLDQKTQPAYGAQATLNLFNGGRDLLLSDQYDLQIQQKSYQFRRVQAEELEKARSLYWNILYSQQRISLLESTQQVNAQNLRAADRRIQSGVATDSDRVLFQMKGVELEQDLAQAKVQLTSDKRDLAIILGYDNEVDLSFPQALDHEHDFEKALEHSAADHEFLYKENALLSEVKGLEAKRQTRSWVPKLDAYAAYNQYNQRQEDPADAKDRTESVVGVKLTLSLQNLFNSQREARSLRQEALSASTLADLQRKEVENHISNEIASLRLLHDQVHAAEENISRAEKYYKLSQSEYARGVKNSPDVLGAAEKLYDIRN…
A0A1Y6BDN4	SP(Sec/SPI)	Protein	Bacteria	Proteobacteria	Oligoflexia	Oligoflexales	Pseudobacteriovoracaceae	Pseudobacteriovorax	antillogorgiicola	MKYLILFMLLVWGDFALSVTLSLQEALKLAREHSSLPEKYLSQRQAFIAQGNRANQAFDTRLSFTYQQIEDDGELSSPSNGESRTRFSREFKASKLLPTGTYIELGTQWDQQKVRYSVDPASINPIFAPTYNPEHQVLYGVTIRQSLWKNLWSRLVKLQQQVGIDQSITPSYRLEIEQQSRQGLVESYYWQLVALNQQKSVAEKLVKESRKFVRAMKRRKTIGRADEVDVASAEAAFVNHEGLLLNIDIHQTQIQSHLAHLLYGVGHRGQRIRVPARLPSNPRNQLPYRSASQALKQLAEHRLDIKMVRRLQDASHAKIDLAEESLKPELDLFASYHKRGIAGEGDKALEDADNGDIAIVGLSVTWNIENKGAEQDRVAADYERRQWQAEEQVIYNGVA…
A0A317T850	TAT(Tat/SPI)	Protein	Bacteria	Chlorobi	Chlorobia	Chlorobiales	Chlorobiaceae	Prosthecochloris	marina	MSGKSTTIPMQQLIRRTTAAATILLLFSIPTQEPAAFASGKKLSLDAFVRLAAERNTVFEEILIDRLPLQYTRTLALPADDLLLSVKGKYLLMLGDPDGGTEYSFELDKLFPSSGTRFSTSYAVDYGLGSRGNESEFNIAIVQPVAENAFGKANRLLEKLSGIENDIAHYQIAEAYEDYLASLVGLYYDWYAASENLATATNAYEDAKKQLDNIRERKQNNIALPIDVNKIMVQTVSRKERMIALKNDYHVQTNLIMEAIRAIGTERPVPAKPDETLHNPIRDIETEILTFQESSRTASILNLLEEKAGTEVAQAADRLLPSINLTAGFDLVGDGRFFTDPDHGLFAGVNLQWPLPDKQEHARHDISLINQRRTALSTGNTRLSLETSLKNLYWTIENQ…
A0A1Y6BV31	SP(Sec/SPI)	Protein	Bacteria	Proteobacteria	Oligoflexia	Oligoflexales	Pseudobacteriovoracaceae	Pseudobacteriovorax	antillogorgiicola	MDVKLRLLTAILAAFFLIDAPNGVQARPIELSEEVLKSYLKDGVPQYDQVNLNHHKATTALSQFNDQYVLGIGAETTLSESDDPRESIWVKQQQIGVQQTLPYGVSGGLAYIYRYEKFSAFFGPEYGLKKFYLPSLALTFEMDLWKNLLGSLDSTKVRHIKAMIDKSKLNKKLELKKLHNHMRALYWRLVAQDRRIQIFKNLVATARRGYRNMKRREADSIADDGAVAEMAANLSSAEANFRKSTIDRNFLERDLKVLVPTLQTYTIRVRDNYVGVRRAVAESVNCSRAIGRMTSIPYDYTEYDELIRAVDDELRLKSEELDSYDDPDVKLSFVGRGFGLDEEWSEAAGQPFALEKSAYEAVLSVSVPLGLDDTEKQLVRNEKMNASILRVRLAAEFKA…
A0A1Z3NAS7	SP(Sec/SPI)	Protein	Bacteria	Proteobacteria	Oligoflexia	Bdellovibrionales	Bdellovibrionaceae	Bdellovibrio	bacteriovorus	MVKILLALLSTTTIQAAYAQQAPAKKEITLTQKDVAELVLKQGLKTKEVNLKYQQFRLTPALALSAYDWVLNAETGFEYDKSAGLLSNSTPVEAKYERYRTTVGLKKPFTTGTTLGIELSRLSQQVEFDSVVTNPPPGEQTLDSAGLLLEQALLGNFFGVADRGTVNAAELTYQAESINRANELEDVVLEAIRQFWNTYVAQENFKESVASRDRYKKLVDAVKRKTSLGYSNPGDLPQVQAEFETREQKVKTSSTEYLDNLENLVTLLSLEPGTEIRFQIPGNIPTVPKLPMKKVEELRTIRSQKLKVEAAQESLTAAESLSYPTLNFVGKVYTTGVDENANDAYSDVVSGTRPKYYMGLRFQYNFGSDIQNEQIINKKLSKDLESTRLSRQLLEAEDL…
A0A1I1CYZ9	SP(Sec/SPI)	Protein	Bacteria	Spirochaetes	Brevinematales	Brevinemataceae	Brevinema	Brevinema	andersonii	MYICKFCLYLGLSLTTVVSLFSQQTVLPESLFPNQELYDLELLLERANNLEQTVNFTPASVTNIWSIQDVIDMAVANNLELAQSKKDFDVAQASYTGSIQDLYVPTLKVGASVTARDLFTTSKNPQDIAATSEGFTIDIGIPSISLSRRLFAGFANVYNYRISKETYLNAANTYSNLMRNTVYKAVTRYYEQFLREEEVRVTLERLKQLQDQLRSAEINYRNGRVSDYDVILTRSQYYSAQPTFFNAERLRLYAREDFYRFLGYLPDNNVRIELKGDLYQITNVKFSEFDENESLAYIFSNDTELATLRTALANSRSTKGLKNAQRMPSLDISFDYTPSWGRDIAVANFSESAYNGSYGVTASLSVPVLEWIPGTGIASQVKAAQEEIKKAEFKLLDAE…
B2KBV8	SP(Sec/SPI)	Protein	Bacteria	Elusimicrobia	Elusimicrobia	Elusimicrobiales	Elusimicrobiaceae	Elusimicrobium	minutum_(strain_Pei191)	MKINNLEKISFLAVILLVSPHIFAAEYFSRFTPAADVTLEQAIRLGIENNTNLLSVEQSIIIAEHRVNETSFMRFPQFDLMASATKYDLEYPTVLPESMGFKVLSPQSGRNDNLYGVRVSAVQYLYSGGRISGSIKLAKAQLKEEKSKYETERNNVIFNVKNSFYNMLYAQKRLETAEEGFKRAQNYAKKQPLQGWRGVAVTAAVEKFRTEVFAARHEFKKAHLDLLKNLNKELNAEVKIKGDFKPFTFESDLSKLTLWAMQFRPELKTALYELEVYSIYTNLSISQKYPDIIVGASFEQLGDSSLEDTNKQISMAVRLPLSYGFISQPRQRKAQQKQSTLRRADLEDRIRIQVSENFSNLTFWQAEVVQREASLEILSKEIAKNEKLGSFGQESLLAL…
A0A5S9QVN7	SP(Sec/SPI)	Protein	Bacteria	Proteobacteria	Gammaproteobacteria	Cellvibrionales	Spongiibacteraceae	BD1-7	clade_bacterium	MIMKRQTHTVIWTMIVAGMLLIASMQSRANSGITLREAFALAYKSNPAMRAAEAGYEATTEMKSQALSKFWQPQISVSGDVALERIDQKVNADLDTITHTDEKTVGLNIDYPLFAGGQNQAAGKVADYTINAAEFSVDQTQQTLFLNVTHTFAAIQLTRKTLGFLQEEAKAAENLIRDNRNKLARKLATRVDVARAQQQLSAINVQIDQQLGLLRAANHRFSIITGTRQQPTDQWSALTEKRFSETDVIERSLNNNPQLQAQKASVEASKYFVKQNEGALLPQLGLSYQATYVKDAARYASSGSFDELGYETTQVVTLSVSVPLYLGGNTYSLVRQAKKKAVEAYYQMLDLQNAIVSGAYTAHTQLRTSQKNIQQTAQDVSFAQAIIEGLQVQYRNRQV…
E6W2U7	SP(Sec/SPI)	Protein	Bacteria	Chrysiogenetes	Chrysiogenales	Chrysiogenaceae	Desulfurispirillum	Desulfurispirillum	indicum_(strain_ATCC_BAA-1389_/_S5)	MGNRIVPAAFFALLCAATALANGHVREVSFVEAYHLALENNKAILLEEISQRKTQLSEIQARSYLLPRASAELQYTQGDREERTFGAGVTQPLYTGGKASAERRKSEHLQEAAEFSVRFTRQQVLKQLIDITADLRKAQEMVRVNQENVKRLEEHVNKSRIRLEVGEIARTALLQSQMALSEGRADYFESLSHLSTLNTRLNNIIGSTHEIRIVGELHLPELPASSFDDWLVKANLNRNDLMAEEALLEYSHDDLRARVSAYYPRLDAFVRYSIPDFEESSESIVYTGLNLSIPILEGGTRIASYREAKFNIIESSHRILQRKENVRLDVNQELNTIDVLKYKLEEASSRMDYARENLRMTTLQFEVGKSTNLDVLDAMLSLSNAERALAEAHYDMIKA…
A0A1D2YVV1	SP(Sec/SPI)	Protein	Bacteria	Firmicutes	Bacilli	Bacillales	Bacillaceae	Vulcanibacillus	modesticaldus	MRGTLKFVGLGLLIVFFSFPMYLQAEERGLQIFFRSDAIIDDQVELVVEDTDQVDQLKEDDDQSAESQPLRLNILDGISFEEAYQLALLNSIDIKKAEYDLEQAKMQFEEVEDLKDLEPTDEIPYVDSMGNILMVRSPETKLQMKINKEITYYQAKNAIDLAEKRIKLEKQNLYHQLTDSMISYTKALEGIQLAEQNLKRAEHFYRTTKEQFAQGLVAKTSVLDSEIALSQAKNGLESAKLQLHTAKESLLVLLGIKDFDGFEVEQIKPEFLDTKITTEQMDSLLSFAFENRIDYLIKQDQVNFEKKRYEIYDEHYSYYGNKEDKIRAQEIVYQKEKLNLLALERSMYLQIYQALVGLNQASDQLVSLEKSVQQAEESLHITQLRYEAGLGTIYEVLSA…
A0A1H0K054	SP(Sec/SPI)	Protein	Bacteria	Proteobacteria	Deltaproteobacteria	Desulfobacterales	Desulfobulbaceae	Desulforhopalus	singaporensis	MSRLAKIITICCLLSILSLHESRGGTLSSDRMTILESLEIALANSDMALDLKDRIRLSEMDVESAEHRFDTKVVPLTSFGVTQGIGAQQVGIEMRRETDIGASVAYGIVGNSIDEGSDYVIENSKNAKAYVRVAQGILRRWGKQYNRSDVTRAELDNELETIRGERDRQTIILNTIQSFYDLVLAEQLLETAQKSLSRSQAHLEMAGSRQEVGLVSKIDVYRAEMAVFDAESDVERRQRQLQTARDNYRDILGLSDDTNIAVDNRISKVSPVMPEQWEDQLLEKRYDWQAHLVEIDKQQEELSRLRRNLLPDVGLSFTVEQKGSGDSADEVLELDITNWSVQLQLLSSLDTLSEEQALVRGRMVSNKLRRQGSRLKNRIYREARRAIEDYYSEQREVRL…
F8L260	SP(Sec/SPI)	Protein	Bacteria	Chlamydiae	Parachlamydiales	Parachlamydiaceae	Parachlamydia	Parachlamydia	acanthamoebae_(strain_UV7)	MSQKKNFRMTKAYICLIALFHCFFMPLYGDEKCILNLTIENAINLAWERNQNVLDAYAKLESAELGVELHEKEFGLKVFRRGDIGYVGGGKTGSGATIGGGIDLVKKFPFGTEITISPSLMKAAHKYDSLFRACISQPLFRAFNYDYFLSPLHSSQFSVRTATRSLLLTQINIMIQIIQSLYEVVKQEKMLVLDTESYERLKKFTDATRVKESIGLSDALDVYRAEIELRHAQDQKEQSRERLQDAKDRVRELLFLDCDQEFEANVSLEYSPVDISIDEAIKTALNKRLELEQAHDYVCESKRMAKIAKINLTPDFNFLVDYSSSARDEILTRTYSGKRESKWGIGLTTSTANFDNFHEKNAYEQSQMNVDNAKRNFFMVKNNLILEIKRMMRALDRTL…
A6DSJ8	LIPO(Sec/SPII)	Lipoprotein	Bacteria	Lentisphaerae	Lentisphaeria	Lentisphaerales	Lentisphaeraceae	Lentisphaera	araneosa_HTCC2155	MKNLLFIFLFACSLQAQKKTWAIDDIIEYAVKNSHTIKTSELSLENRVQNSAIARAAYDLSISSTASSKTDGSSDAQTFRLNQPLPAGFEFNVTGAHSQDGDNNTDNTDLGISLSKQILGGGSLSTSLKNIRNAHTDELISLNSLKRSKRDLVRDVMNSFYRLIRVTKSLDISKRRLETSKKNLEMAIAREDPLDISSAKINVPRDEISVIAAGVRLKNELDNLQVLMGLAPEEEFKVETNFEFSLAKPNSVEDMKYAQQNSEDFLNVELARIKLTRELEDRDERNSVDVSLFVRHNLENDTNENINLRGKEDTTVGVNVNWTLGNRAEIAQLQIAKNNLRENNFDYKILYNDRLQSLRSLERALNELNTSIQVQIQEIKFNEEQVELYKDRWESGKMA…
D7BDG4	SP(Sec/SPI)	Protein	Bacteria	Deinococcus-Thermus	Deinococci	Thermales	Thermaceae	Meiothermus	silvanus_(strain_ATCC_700542_/_DSM_9946_/_VI-R2)	MKKRHLCSVITLLALGSAAFAFGPEDAYKYQDPRIPPLKAQVDAAAQSLQNAQTGLGGSLTLKPGYTIPGPGNTSDTPGFGLGGTKAELSWGPDPVTIGRALRDLERSRRDYYRTVVGSTEGALIAHARLLRFQNEVAQREARLKASQANLAELQKKPDTSADQLERARGDLSFRQLDLQRFQLELQQARDAAASFGLSGDAEPRTLRFAIPQVRVEDTPAYKLALAELQLARAEAQRENLAYLNRLSLGVTYTSSQVETGLTVGFARGIPSVGASAELKTSSGTKISIGLEANIPLEAFLGGSAQSAQANVRLRELDLESTRQSLAAQLRAAQASIALAEQGLASAETSLASETRFLQQSEADFKAGKISEQEYLSRLGDARAMADYARAWEDYIRSV…
A0A556QJ44	SP(Sec/SPI)	Protein	Bacteria	Verrucomicrobia	Opitutae	Opitutales	Opitutaceae	Rariglobus	hedericola	MLKSRLLCSASLLISLSLGSVVTQAQEMVSQPKVADADAPLLGLPEKLIVGLEPLVNAAAEIGPRVLDARLQKLAAEAHEEETRSVTRPRANLYLDFSYRENSETQNGSFKPYYNVGVEQPLWHWNALTNQKRVAEIYKKLAGNDYAEARRALIIEIRQAYLDLVLQKLSLAESQTTYDRQRATLAVNRDRSARGEYAADLLATEQLDSRKSAIARDRLQVGLQRALREFAIMNGLESFSADQLPAAIAEVPSSAKALFVPEAAKLAPANRIPDALARREGELEAARLQQEITRVRNYPKVNLAAGADQGASSGTDQSAVVNYFAGVRVRWNIFDGFATRAAVKEARVTVRKNEKAVSDARLALQNQLKDQADELTLSLQELEVAEERFGLTTSREKVD…
A0A1S7LCB8	LIPO(Sec/SPII)	Lipoprotein	Bacteria	Proteobacteria	Alphaproteobacteria	Magnetococcales	Magnetococcaceae	Magnetococcus	massalia_(strain_MO-1)	MRMKLRTFASIRRLLLALTALLSVTLLAGGCSINHTPLQEGEVADRMLSDLEMLHINQRESQPKGPITLYEAIARAIKFNLEKRLKLLEEDIAASEGDFAEYAILPRVESSFSGKARDKDAGSFSRNPDTGVTSTTPSTSDEKLSVQSNLRVVFNLLDYGISYARARQTKDKQGIAKERRRKVMQRIVEDVRKAYWEALAASLVEKQVNELYAEIKKALATSRDLEQQKIQKPIKALEYQRTLLEIERKVSNMRHMVWNAKSTLSSLMSLKPGTPYRLHLPKGGLSVVDPVIFLSGRDLLRMALFNRSELREADYNVRISAEEMRIAYLRKFPSVELAGGFNWNSNELMLNNIWGDLATQMSQNLVQLYTHKEAMKIATSKNELEQLKRLAMSLTIMTQ…
A0A1D7V3D9	SP(Sec/SPI)	Protein	Bacteria	Spirochaetes	Leptospirales	Leptospiraceae	Leptospira	Leptospira	tipperaryensis	MKSFLRVLPILISFLASPFLGDVRAESILEFSEVWSRIQTQAPNLKSKALEVQAAEISKDRAKKHWLPKVYADVRSYQTNDPALNFMGKLGQRSATQSDFSTSSVRSQPSNFLDANNQPYTNFNSNTANVFAKDTLNNPGSQTYARGTLGIELPLYEGGAKSSASLIQEQKLSAVQSEEKYIRFREYSNAAVAYQSILLAEENHKIAENLHRKITDFLNRYQIGNRSNLVGFSGSLALKSLQLILDISKKEQETLRQSAEETLHFLAVDLPSDFKPKKNTLLKFVGEYLPLPSEQESGHTPLADAYSAYANGAKESVNSEKSKFLPKVAAYAETYAYDGNRNFANSYNAGIYLQMNLLSPSDLGALDEAKVKAEGAKKKSEEIRLREESNFRILIQQEK…
A0A0C1US44	SP(Sec/SPI)	Protein	Bacteria	Verrucomicrobia	Methylacidiphilae	Methylacidiphilales	Methylacidiphilaceae	Methylacidiphilum	kamchatkense_Kam1	MAKKFVFIFAFLFFFWLTDRGIGQGESAHDFKETEKSTPSAPVLSLIPSASPIAQATTSTSQGSAIQPPAPNSSIAPLEEQMEMAYKKSSPIHSSHTFHGKGGKAVFIAVWKKILAHYPELKKKHAKLSEAIAQKALAESGYYPRLYGWADSLTSDNPILGFMMHLTERNFTAQDFNIHNLNHPGTVSNQNAGLLAIFPIFDAMQTIDSVKAAKDAIKAREEEERYTRMEASLLSIDAWIGLLFADAELFKAMSQLEASKTDLNEALQLMEQGLVLGADFFMGRSLAASIEQSKNGYLARKKVALVTLNTLAGTPAEAEIAIPKNLPRPKKISKPLSSWVQEAILYRGDLAALRHQIQVQRTEVKREKDTIMPNVNGFASGMLDSDNFTTGGRSYTVGV…
A0A133NIU1	LIPO(Sec/SPII)	Lipoprotein	Bacteria	Fusobacteria	Fusobacteriales	Fusobacteriaceae	Fusobacterium	Fusobacterium	equinum	MGIHKLLLFTYWIQKKGVHTMKRKWNLFFCLLFLTSCSSVNKEASENSLLQELQNKEKETQEILKEQKLSLEEAIRLAKERNLELKMKELEKEIASIDKRTAFGNFLPKISAFYTRSFWEEPLSAQIDLPSSLGKFPMIGPLLPKEIHGRLLDQNYSVYGMQASMPIFAPATWFLYSARKKGEDIHSLVFDLTEKMITVKVIQQYYWILALKSEEKQLQASLQSAEQLLHNTKIALETQSILDWQYQKAEVYYKQKKLALEENRRDLKIANMNLLLTLNLSPFSEIYLEDANLSTKKPLLNYEEVVYQSLLHSQALEIQNKMIEVEKEKVKISLSRFLPIVGLQGFYGEHSFSLLTSPHYLFGILGGVFSVFNGFQDISAYQKAKIEQQKAIIKREQLM…
A0A345PNP5	SP(Sec/SPI)	Protein	Bacteria	Bacteroidetes	Cytophagia	Cytophagales	Amoebophilaceae	Cardinium	endosymbiont_of_Sogatella_furcifera	MRLIMKKWVVRFSLIGSIAFLGHHSTEAKSKPISLQEAINMALKDNLNIQIAAQTKKKAILSRKIDAFQIWLPQATCMLAYENSWLGSTQSSAQQNGAKTNAMQSHMRSKPVFTLQWELASLADKIFQTKIHHQNNVIYKLDAKKSIAKELQRVVMAYYKLALAQKKWKLSKNLIKLATARLKIEEEKLKVGRISKIDCLDAQLALKQVKLSLLERQEALKGKRRNLNVLLGKPLNEEIWVHPTISVQPIWDIQAVTKEKMVDLKVAIQEKKVAIAATELRRAKAHPLSCLNLLACFQSKGYTYNFEDEPFAFDATPSKWFGSIGIQIDIATLLLMPAKIKKAKIALHNATFALKQQKLALEDGLEDKKWQYHHALDAHSVAEEQLKISKQKLVFIREK…
A0A163PJ14	SP(Sec/SPI)	Protein	Bacteria	Cyanobacteria	Synechococcales	Prochloraceae	Prochlorococcus	Prochlorococcus	marinus_str._MIT_1320	MFKFSWLTLVTLSWMIAVAPLPKAFSSTLENQKFSNINSIVNCLKKFNESVVGAFRTSGSEELTASSELAQLCKTQLALIRGEENKFNRDSDDPTSFKQELFKALARSFTLEEKALGYSQSIDSLNQEIALRNPTVSLNLDFSLYSESFLQCTENIDALIGETCDEVDSFAEYAKPLNSYQLGSVDTPSIMASYDLINYQQDMQIMAAKANVESESNKLNKSFQDFSRQTLDKLDEIVQAKQKIVIQKSNEMLYEKSLEISLYQLKIGYKTIVEIDKLRGKLAKAKSSVLKAISEYNQKIYEFKTFTSSQNIPLPGILFIRNVFDYVPLDDRNQLIREAVSLNPQFAEIESKLTEIGYTLQAEKAKKLPTISLSLGYGLEKTGVVSERAFLLNSEMSQL…
A0A2Z5FYT6	SP(Sec/SPI)	Protein	Bacteria	Acidobacteria	Acidobacteriales	Acidobacteriaceae	Acidisarcina	Acidisarcina	polymorpha	MYQLKEFTCRPVPCLSLTLCCLGLVGLLLLSPPADGQSKAINPENIPAAQAPAAERELTLNQAIDLALEHNGELEVAKLDVQHFEALKAKARAQYLPKLTNNSDATYLTEREGVVLPRASLGVFPATGPIPAETIIIDQGAHLTYASRTYLNQPTLQLFATHAMNHSAKMDVETARLNVEDKSENTAIQVRQLYYQVLDAESQVRAAEEEVATFQKSDQEAGAEVREGSALPVKELVVLANLLQAESAALKTRNAERDDRLELNNVMGVPLNSRFRLVNLKAAELSVDALPTRDEAVRLAFAGQPEVLIAEKKVEKAKAEVRVAEDAFIPDLTISTHHSYQVGIALLVRNYGVFQGEFSYNLFNGGATRAQVRSQKSLLAEAQQNLANVRASTTVSIET…
A0A2T0U576	SP(Sec/SPI)	Protein	Bacteria	Bacteroidetes	Sphingobacteriia	Sphingobacteriales	Sphingobacteriaceae	Arcticibacter	pallidicorallinus	MKSKHIIHCIAALLLVTLSERPALAQQQTLTLQQAVDAALANNHLLKAKSLQIEEKKAKVKEDAIKKYPAVTLNSTWQYNANIGELVIPRGSFAALPLNASTVIQLPDADRSFELGRHQNFNAGATIYQPLTHQPKIQTGLEVGKTDILIAAQEKRKAALQIEQAVEKLYFGILINSRKEDELKAKLELSKLRLYDVESALLSGKAIHLSKEGLQASRADEEQELLKLIIQREDYAADLRRLTGIDVLKFNLNPIDINPSQPEEMPDYQSSALSANADLSIAELTVNKTRLALKAARQNYLPEVGIIAGYTYQQGNILYPTNNPFAGLNFKWNIQDLFANKQVLNQRSLQLQQAKENEANALEQLQADVEKAVRKISQAEALVNAAQKVLNFRRQELKV…
A0A1M6BZP4	SP(Sec/SPI)	Protein	Bacteria	Firmicutes	Clostridia	Clostridiales	Peptococcaceae	Desulfofundulus	thermosubterraneus_DSM_16057	MKKWILSIFMAALAFLNVLQPAMAGEPTWPELSLNKAIEMAITQNKALKKAELEIKRTEALRDEASDQLDFTPTGGSGYDPQVEAAWYSLLQADLTWRMSKKSYDARLDGIALAVCQLYWNVLKAQENVKVKELALELARLELQKSQSAYRLGLTGKSQSSSVGGTVAAIKGLEQAGADVAKAESELAAAQNELDNACVKLNQLVGLHPDDRPVLVDKLEFYPLQVANLNTEVNRVLESSPSVWLAEQEVTQKKYTTDLMFARGQYTPYDARQAEMEQAEVDAQSARDAVEMQVRELYHTLKSLEESYKSAEQAAATAQEELKQKQIMFRLGLATRADVLTAEVNLAKAKYALTELAAQHAYNKMVFQKPWAPAYSSTGG
T2SC37	SP(Sec/SPI)	Protein	Bacteria	Proteobacteria	Epsilonproteobacteria	Campylobacterales	Helicobacteraceae	Helicobacter	pylori_SouthAfrica50	MKKTTLFVLSLLFSSSLSAIDESSQNIQEKTKPSSLSLAENNAPFNNPNIQKLSLKNAWARVLSSHEGLHAQEYAIKRASKMKLAAKLSFLPQIDLSAFYVYLSNPIKMDFASQKQPGIQKATNQIHQGLQNIQQNIPSQVLTPQIQAGMQGVMQGFGALSSTLEAPLLFSKQNVVLGALSIIYPLYMGGARFTMVRIADLMQKDANEVYRLKKLSTFQELVKVYYGMVLNAEVAETLEEVEKGHYKHFQNALKMQKVGQIARVETLGAQVAYDKAHIASIKAKDVLETSQLSFNSILSSKDDLSPSNKLEIHTEKDLPNLSWFVSSTLNSYPALRTLENQVQISKENTKLQIAKFLPQVSFFGSYIMKQNNSVFEDMIPSWFVGVAGRMPILSPTGRI…
A0A6P1KJM0	SP(Sec/SPI)	Protein	Bacteria	Proteobacteria	Gammaproteobacteria	Pseudomonadales	Moraxellaceae	Moraxella	osloensis	MKLHQSIKPSTYPVSHHLQPLSRVLTLSAFTMAMVSLNLSLSLAATAATTVTKPSTTKTTPTKTTTKTTTTTTTKTTKTTSSPTKNANKPPVKTSAKTSAKTSVKTSVKTTPTAPTTKPTSRLQPSTSGDTAEFTPIINTPPNPEPVLNTSPVMDAPSADTPSKKTATRANEVKGGKAAGLSYDPTINNGVPYPPSYGLDVPSNLTLAQAQQYLVKVSPKVAADNAAIVSNELRAESTKGLNKPIVYLGASATHVHVDNNIDTTGIKNNLANAIDNAVNNNIGSLPITLPLPTTPADIGGLITDPIPNSIPVNISKNNTSANITVLWSAYNGHKTEAVTSLLNGMTDESRADADLSLDEQYTTLTKRYFQTQLAIMAAYLRADALNAIRATDHAAQRAL…
A0A3N1YM21	SP(Sec/SPI)	Protein	Bacteria	Proteobacteria	Epsilonproteobacteria	Nautiliales	Nautiliaceae	Cetia	pacifica	MKKFLLLSAALSSMLLAKTITFDEALKEALSNNLELKAKKLNIDKAKADLKQAKGMDWGKLTFSEEISRTNNAMYVFGMKLESREATFRDFGFADFLGGVAQVLQASPDYDTFKSYMTNPAMAAQLLNTAPKDLNYPGSRTNFKTKFVYEVPLFTGYKLTYAKEMAKLQIKANKYKYAHDKNKLAIEVLKAYNGAVAAKSFVNALETAKKTTTSFINMISAFYKNGMATKTDLLEAKKRDNEVNAMLIEAKNKYKLALAYLRFLTDDNEISDVGDFKIIIPQNASLKELQKIALQNRNDLKWMKSNLKTMEKKVKFDKADKYPMVGAHLEYGWNDNALNNISADKDYYLIAAGLKWNILDKSTDAKVEKSKIEANQVALYYGYMKKGIKLDVEQKYLDY…
A0A6N6VW99	SP(Sec/SPI)	Protein	Bacteria	Proteobacteria	Oligoflexia	Silvanigrellales	Silvanigrellaceae	Silvanigrella	paludirubra	MCPIKKLAYLFLTFNINSYAQELNSNKIILSLDLEKAMDIAEKNSSEVKLTNTELQNFNSLHTLSFFKLGPSLSAQASTNWYPNQNSNYNSSSPDRKADASISLEQPITGLWQNAYKVSELSSKTDSASFDLKGAKIKARTEGAQTFINTQQAYNDLEIKKAAFEYSTLLYKETSILFETGDETKDKIDLLLSQANAAKSEIAYENAKNEFQNKVADLKKALNLNEYVSIQIKNEDKSNWEKQENKIPELNTLLNQGQKNRSEIKSLDSKIKATNSNIAYQNFNFLPTASIVSSYSNSESFGNNSNTIDPNTGTFSSGNDLSFGLKLSWTIWDSGISLSNRIESLNELEKNKINKDKKLIDITNEVINAFNNLKTSILILPQSKLAAEVLEQAYKLSKI…
A0A2R3Z4B0	LIPO(Sec/SPII)	Lipoprotein	Bacteria	Bacteroidetes	Flavobacteriia	Flavobacteriales	Flavobacteriaceae	Gramella	fulva	MNRAIPLSKISKLILVFFVFVSCGQTGFAQEQVLEVDLPTLLKAGGADNLIIERYKKEQDLARAQYLKAKSWWLPTLSLGTRTNQLWGAAMNSDGGFFLDVDRANMWLGAEAELAWDFGKAPYKVKAESLRLEAASYRTKEEKNQMLLKLINTYYDLKKAQLDRKAYEEMLKIADTVTRQVEVQVEGGFRYRSEALTSATNARHLEIQLINAQTRFEKQKEKLRELLDVDNAVKIIPADELLLPLNLNKKSDDLVEVVDGKRPGIKALEKEVEALQELKKQTTTGLLLPELSVLAYGSYFGGLLEEVEPVRPSEEPDPKTFYPTSAVTVSMIWKLPLGRIFYKGELKHHEALIDLEENKLEQFKNKVTREVKSARAEVENTRKQLNIAEEAQDLAAEAL…
F9EPF8	SP(Sec/SPI)	Protein	Bacteria	Fusobacteria	Fusobacteriales	Fusobacteriaceae	Fusobacterium	Fusobacterium	nucleatum_subsp._animalis_ATCC_51191	MLGGTMRKILTVFLLMTNIVLARDLTLEQAIDLSLNNSKEMKISEKNLDISKLNVSKAFKNALPSVTYSGAYTIGEHKRQILTQTERDRVNKKRGYTQNIRLTQPLFTGGAITAGIKGAKAYENIASYSFLQSKIKNRLDTIKIFSDIINAKRNLEALEYSENILQKRYQKQDEQLKLRLITKPDILQTEYSIEDINAQIINTKNTIDTNMEKLYIRTGISKSEPLNLIPFDVPNNFSEKINLDNDLKQAINESLSAKIAEEQVKVASATRMAAVGDLLPQVNAYASYGTGERTTFERSYKDGEWTGGIEVSWKVFSFGKDLDSYRVAKLQEEQEELRESSTKENIEIDVRSAYLNVLSLEKQIASQSKALEAAKVNFELNQEKYDAGLISTVDYLDFE…
A0A414PP90	LIPO(Sec/SPII)	Lipoprotein	Bacteria	Fusobacteria	Fusobacteriales	Fusobacteriaceae	Fusobacterium	Fusobacterium	mortiferum	MREMAMKRRKLMGLAAFLAICSTSFSSDFFTLDDVLNRVKDTNPQIRAQKMNEESKRELKEKAWKNLVTPPVNLSNEDEWEVVEKYGVGLKEFTVYLPIYEGGRTLNNYKKAKTQYEIAQKDSDLVGIAAQEAAVAKFFEALNYKKQIEITDKAIEALEKQRERISDLYNNGKLVPKSELLKIEADIENNRGINLENKQKEEASLGELARLLNYPVNSPLELKDFNPLQFLEAKAHITEENKTPVENTLLGSKEALKLDSANYDVKLAKSALYPVLYTKYTYRHRYTSNGELREYSKGERDLFEIGFRWVLSWGADLDNVRSQEYLYEKAKIEYEDNLKGISLDMKNKLGEIKALYGKSLAMEKRANLLQENMDIDSMRYENELLTTFDYLNSVNSFRE…
A0A1G9IDI6	LIPO(Sec/SPII)	Lipoprotein	Bacteria	Firmicutes	Clostridia	Halanaerobiales	Halanaerobiaceae	Halarsenatibacter	silvermanii	MSSKYSFIKTMILLLLLFSAAMLIACFFQEKEAIKAKDTETKFTLDSYLARGIDRNREIENDRLLLEKNKVKLKQRQAEQEVDPSPLLLKKDELELELAQQRLKRTTEEIISEYLQDFLEFVRLKKLFTLHQEYVELFQAELEKIENMHQEGRVTSADVLQAEVELKAAENNLIKSANNLENQKFILEKNLQLSAEEKLEVQYYEEDFSEFEIKREFVDLQETARNNRLEIEESKADRELAKIDLQLAESNYRSGLEEKEAKIEYRKAKNEVDKILDDIEVEVKNSYSRANNVRKDLAMTEKEIENYKEIVRINSLFLEEEYITGVEFWDSQVDLYQAEIDDISRRFESYIAVVELYLATGELKEMFIHE
A0A1S8SK55	SP(Sec/SPI)	Protein	Bacteria	Firmicutes	Clostridia	Clostridiales	Clostridiaceae	Clostridium	beijerinckii	MRRTFISFLIGTLVVSSSVSMINIPSAYADTTDNSTINQVSDSGTIKVSLENIRDIMTENNLDIKILDNKLKIAQETYDDDKSAYTSKTEPKQEDYKDDNGNYDDAAYKKALDAYKSAKSDYEKSKDDLKTARDNYDKGVEDKVYAAQQAYIAYLYDLSKNTITEDTQEQNEKKEQIYKIQYDSGFISKNRYTELLQANTSANDSKSTKDTAELDRVKLCNTLGISPEEKVIFNTDITKDFQVIAKINYEDDLKHMLDNNLEIKLQNDTIDDLKDQEDDYDDKDQDDIYDYKLENENTQLTQLINNSETDFKKQYNDLMTSYNSIKSSYDVINQKQKEYEIEQTKYDYGFVSKNDVDAAKLTLDSENADFINKRNQCYLSYLKYIEMKEGY
A0A7C2GIF2	SP(Sec/SPI)	Protein	Bacteria	Dictyoglomi	Dictyoglomales	Dictyoglomaceae	Dictyoglomus	Dictyoglomus	thermophilum	MFRKLMFSLFIIFLLLTTFVFAEDYLTLEDLKPSLTNSPLYKIYQAQCNSSLQEYYLAYSSLKPQLSLQISYNQGETSVTLNNVTSTSESKSGNLSLNFSQILFTKGQAGINVKLAELNLEQAKNDFKNNVQNLYYQFLQNFYNLYLAQEQLKIYEESYKLAKRQEEVAEKQFKDGLINEISFMDYKQKAKLAEINYNSAKNNLELSYKSLENLLGKNLPRKPVKLDVKYEPVTYSYDELISRLYSNNLTIKNSSIDVEKAKINLEKSNIPSWNISVSGSFTSGNTTYALSFDTQNYALNASINPSWGTSQKSLYSSENIWNFRISFSTPILDGGSKNISKNQAQLSLESSQINYDKTKKDIELSFLKTYYNLLIAQESIKQKELVLEQKKANLEAQKI…
A0A3P7S6Y6	SP(Sec/SPI)	Protein	Bacteria	Firmicutes	Clostridia	Clostridiales	Vallitaleaceae	Petrocella	atlantisensis	MNSRILKKRVALTIASMLTLGTFMGSPVRAEELAAASAEVSQAEPVETTESTTLKVEDALLMALENSFELKIAETEMNNSIMTASQQRTLAKEDANTGIYDADLAIKIAKINREVLPTLAKETYNAKITEVALGVKGAFAEVVFAKENLALARKYKLQADESLAMVKTKRTLGQASDLEVTNTEADVATKASELVQAQITYDQKLMDLNLLMNEPLDKTWVIEDTMATEAVQLVPLEEMKTYMFENHPMVLGSNLSFDVAESTFNLAKGYYPSNVWTYRYAEQDYLKAKYQNQLALLTQEKSLIQAYMSVQGNLEAVKALEKNVSTVVESYRVAKIRFELGMITSFQLNEALLMQQRMESNLANAKRGYRLAIAQLEYISGMEAIKTAE
G7W343	SP(Sec/SPI)	Protein	Bacteria	Firmicutes	Bacilli	Bacillales	Paenibacillaceae	Paenibacillus	terrae_(strain_HPL-003)	MEIYVEIYGNNSKDYTERGEIQPMKYKAAATLLVLTMSSGLISTVQADSAAGSTTGNTLASISGTSSAAVTSKTASITGQALPPLTLKQAAEWAQTNNYNTRTAERDVERRRIEFKNAEKDLGNAFVDFIDGEYVGDDSSWRNYNSSTLSYLASKKQAQFAKDQIYFNVMKSYQSVFVAENQVKNDLEALEIAQAEEKIALAKFARGKLSEYAKNESTQARSQAEQTVEQGKIALQKSRDALNFLMGQPNGTAYEMVDRPVYKEPKKLDIEIHIQQLMDMNPNLWKLEDSIKTSELNVRYFDFNSGAGAYDLAKMDVDTAKEELDKGQKDFAESLRNLYATVKENQKKYVQLEESLRTAKEGLELSRKKWTRGLIIELELKNSQLKVDQIERQMEELAI…
A0A0X8VB59	SP(Sec/SPI)	Protein	Bacteria	Firmicutes	Clostridia	Clostridiales	Lachnospiraceae	Anaerotignum	propionicum_DSM_1682	MKKIIGNPRGAVALALVVTLFGTTAYAAEVAPTTQTVATQGEQAIPVLTFEEALKKVKNNSKDLVNLQKQSDFLQETKEDIWDAVGTFSTPTYEYQKWVDSGVHQYTSAIYSTNSGMTKNKYQTQSVNLAMESTLKGTFSTIVETEETLKLMKETLAISKTIYEQGQTKNNLGMLSKFELNKLKATYDANKTKVYQLEKNLEQSYINLNNLMGESPDKQYTLDYNVEFEPYVLQGTIELYINAAMKNDMDILVAAQAVEDAKFNKNFVSENTLNTTNKENKLTYEVAQRAYKKAKEDKDIAIRNAYIQLQQSEANYNQLKADLEQAKATLKTAEVNYRIGNTTKLTLDQAQLAVTKEEFALKSFARSYDMQVFAFKNTSLISGGSAAGSGSAKTSGSAS…
W8TP95	SP(Sec/SPI)	Protein	Bacteria	Firmicutes	Clostridia	Clostridiales	Peptostreptococcaceae	Peptoclostridium	acidaminophilum_DSM_3953	MTLRRINIKRAVVGLLALTIVSVITALSPAHAQEATQSVTISSEDASIEKALSDNPSIILAQLELEKSKVELEKKKRELKKLKNADESDERAIEMLEKQIYYSELLAGLTYDDSEKSEKIKLSRAIYDYAYSGQVLALKRETSEYYSKLSEQTRKKLELGYISKLDYSDILLSQSQKASELADAQISFDSARHELNILLGNSLETQISAVEGFAISGYDLEAIDAAAVTAKAQSADSSIVNLESSAETTRLEYEKQVSYYTDINLDARILKATYDKNLESLEQAKKELEKNVIESVASLRNSRQQLTLQKEIIDNQKKRLEAKSKEFKLGHASLNELQEQYLSLQDKTLSYYQSIYKFNIDVMNFVSLYGD
B7IFR3	SP(Sec/SPI)	Protein	Bacteria	Thermotogae	Thermotogales	Fervidobacteriaceae	Thermosipho	Thermosipho	africanus_(strain_TCF52B)	MKKIILIFIFVFSSLIFSNMQEEIRNYVENSPEYLQALKNYINSSYEKGYSLSFGTNLNKVSFDYDFDSYQLSVPVTFKFSDDFSVSANFSANKDVLTFPVEIDFNVFNFDINLSGNFRFVNDEFKDSYGISISKNLFDNSDEEDLEEKISLLNAKWNLLNVKNQKVIEYLNNAYYSLYYSKMYEIYSKLYQLKKEEFKKVEEKYSKGIISQIEYLNEKKSLLMLQKNLKSYESKKSEYEKYSGFPLSIFEVNLPQKDFGKRLDLKALEIQKQLNELKKERLYQLYVPNINLGFSIDYDYKEGSSDKEFKPKVYLSFTLDLFGNKKLEKENILIDYEIASKNLQEKIDMLENQYEQFFYELENSNNDYEIALIEKKIKEINLEKVKEKFEKGLVTENEY…
A8F5E2	SP(Sec/SPI)	Protein	Bacteria	Thermotogae	Thermotogales	Thermotogaceae	Pseudothermotoga	Pseudothermotoga	lettingae_(strain_ATCC_BAA-301_/_DSM_14385_/_NBRC_107922_/_TMO)	MKKLVLALLFVPLFTFASFTDLVEQQLENSSSYLSAILDYEEAEFNRSKNKNFFIPYVSVSNAGLETDISSTGDASSSFVAPFSITFENIAGFDVQISNAWYYYFSSNDWKEKGWSLTISRELFSNFDITELENEANFATASWNLLSAKNEVFLNLVEDIFNYHYYNQKMNITKQQIEILQDKFESLQKAYESGTASREDILEIQGNIYDMTQQLEEISQNLSSTLTEYSTDTLNTMIACLERITSNLPVMEEAEKFITSRLDLNAQILSVEIAKRQSERSYQQWIPNPELFFQVKQKDDDFAFSLGFSFGYDIIDRGEKDYNYKVINKKYELQKRVLDEKTDELKKALKNAYSSIKIAESSKKVAELDLQLKKMEYERLLKGSAFVAKTDLESARLDF…
A0A285IBH9	LIPO(Sec/SPII)	Lipoprotein	Bacteria	Firmicutes	Clostridia	Halanaerobiales	Halobacteroidaceae	Orenia	metallireducens	MRLFINKINILGMILILCLFISCPLFAKEIDKLTLAESIELALENNLDLEISKVNLDNSKLDYTKNKSNNLIVQSYYKKLENKFNLSKAKNDYRQNKNQLIIEVVNDYLKLLENKSDIIAKEKDVEFEKRVLDDMRLQVKRGYKGYLDLLKQQTEYNDAVFDLKKVKDEYQLLLQEFKEKLLLDDQKKIRLQQINVTDIYNITKKEALNIAFENSLSLKLKKEEIELAEKSLRKAKVAETAKLDLKKIKNSKYLTELNYKKEKRELETLIKKEYTLFQQTIETIELTKLYLKQIKQNYNIIKEQQQVGLKSPNELLSAEVKLLEAKYNNQAAITKYYLKLLNLKKDMGLEIGVSLDDIIHK
A0A369AEL5	SP(Sec/SPI)	Protein	Bacteria	Firmicutes	Clostridia	Clostridiales	Hungateiclostridiaceae	Anaerobacterium	chartisolvens	MKKIIPLLLALCLLVSSSSVFADDGDVSKLTVNDVVSKALEYDQQDQVKAIEIRFKGGEVEDAVKNAENPYRTEAVEKEYKALSTVKQKIWKTVIPDEERFALEKLRKEFEINKKRVEAEAVYLYYKALLLNERTKLHDEERAFAEEKYKILQDKYKLGQISQVALKDGEIQYLQKESDIAAELSDRNYAYDDLKEIMGVEAGELNLAYAEVKESTLPEYAKEALVDLLKKNDLTYVAALKDLEFKQRRYDLYQSTITTGIDKEKINAEKDLSLAGIELKKVERDEIVASYAEYMSLQNAKADLEKQRKSLELEKLKLSQNEVKYKAGMIPSIDYKEPILAYKQAELKLKQDINEYNYKISSFMVKIKA
F7YXU1	SP(Sec/SPI)	Protein	Bacteria	Thermotogae	Thermotogales	Thermotogaceae	Pseudothermotoga	Pseudothermotoga	thermarum_DSM_5069	MRKFFGVLVLLVMFISTFANPLEALQTAQKNSITYLNAILDFEQAKSDYEKALIEAKNKSQELSAQLSWLQARQSYRNSMKNFVDEFLNLYIGFVEKKLSLEIQQNRLKIAEDDYNEKQELYKKGIVSAQDLQSSKISYLQQQNSFENAKLSFEQVKRDYERIIGNIESFDPSKIKLNLNIELPSLEILLQNSITLTIADLNVQIAQNNLDTLINPSVYTKTKAERNLQQAKNNLENTRFAVRKTLESQLQNVANLKRSIEASKEQLSIAESKLASTEANYKAGVASQKDLLNAKNEYLSAMVDLLSNIRSFVSSVCSLYIDSEQDISSAFEKLFGR
A0A1G9KZU4	SP(Sec/SPI)	Protein	Bacteria	Firmicutes	Clostridia	Halanaerobiales	Halanaerobiaceae	Halarsenatibacter	silvermanii	MNIKDRNLTIIIIAIILQFFCFLAAGIPFLSSVRAAETGTGQPEPAEERLQDLIDTALVENHRHSELEYELEAARQRQKQLESGLDWQADIRGDVRVLRTPEMVNVFYDSLQYLDEEDNSPVEAELAEEVDDEIAALSLTLGASRSLWDDGDTAFRREALKLEKEDKKLELTREEEKIISSVAEAFYELRQAQVGLELAEIAAEVRREQVEEKRHLIEAEKAIQTELEEVKLQADEAEDALKDAREAFRLSRENLRREVASDSYLRLPEPRELDSACRLDVPGENNFWPWEIEESQDMARDRRRELDRLEQELDLIAAEREKIEEEQRPDLAGGVSFYQDDIDTSLRMTVDETGRFTAGVNRFDTTLPEIENFRVNPGSTPITWPTSPETGPINYESQS…
A0A2T5RG53	SP(Sec/SPI)	Protein	Bacteria	Firmicutes	Clostridia	Halanaerobiales	Halanaerobiaceae	Halanaerobium	saccharolyticum	MQLINIKTKNYSIHFITGLFLILFSLSTAGSTAAAEISLKEAVEHGLENNLEIRQQINAVENAERQLKTIRAQQGWQIEVSANYNEIIDQPETNRLSSGVTSPGGSQEASEGANTSLSISRNFSSGFNLSQTAEVDDQGDSDYTVNIAYPLFKGVPTESEKAYYEQEQKLLDAKNSLNSLLEEKLSAWLENFLQLQRLDKSRENAELQLHTAEKTLAESKKLYSDSQISESELKTAESDFIDAENSFSEINNQFKNALKSFKLTLALNEGTEINLEADEYLEEIKAQLIDYQQYDFEKMYQSLTAADYDLKSAAVNLELQKKQLQWFEDEGRAEINLNGSYNHSAEVSTIGVNFSYDLFDGGQRKLNEQNLRSRLELAEDNYQNLKENKKIGLENQLNK…
E4RMY8	SP(Sec/SPI)	Protein	Bacteria	Firmicutes	Clostridia	Halanaerobiales	Halanaerobiaceae	Halanaerobium	hydrogeniformans	MLKNKIITAALILLMIFSALFVNYENLKAAERLDLSTAIEMALKNNRNFEAARNKLLQAEKQSEAAKTIMNSKLFAETAWQSEELNQSGDFIASLNYQKLLAQSKGTKAVLQKAELELLIAKLNFDKNREEVLHNLIKQYYAILSINEKIESQKVIIEEAESFFADAKARYDDGLLTEADLLELEINLDKSLDALANLKNEEQRAKEHLARLTAYQETDFIVQAPEKDFEVYEAREMLIEKALNNRSDYLTQELELEIIKSEIAYLDSEKRADLNLRGEYIFEDGRIKAAFNDDYQLSLKGSFDTIDKELVDRDMLQSEETIKLIDNLTEESEWKITASISYEFSDGGRKKAESKALEAGYNALHLNREDLEEELKIEIKHLVNKIREAEQKLLTAEKN…
A0A4Q0V4B0	SP(Sec/SPI)	Protein	Bacteria	Firmicutes	Clostridia	Clostridiales	Clostridiaceae	Clostridium	tetani	MKKIKKVILCLLVINTICILPKSQGTIVKAKENKGDVGQILDLDSLMEKAVENSIEVRNRKSTIESLENGFQDNINGTDSIYERIEKNERFKKLQNKSERTEDEEREYEYYQRNFGIPITGEYELFQMLQSANNTPVLGEFEIFQNKNALEVDKNSVRQRVYEGYRRFLMEMDKLKLAKDKYKNVEDEYKKSEVSYKTGVLSKTDYLAKKAEYLKEKGEFSNIDREFQKYNMEFNKLVGEPLDKKYSSYKKDFNLDKSILKSQDEYIKEALENRMEIKNGEENILVRRFESGSAKAVFSSEHNRERKLAEQKIQNAEDELELKKLDIKMEINLLYNDFEIKLVRLKNLEEGYKQAKKEYDESYKKYSLGMLSRLDFNRKNAEFIESSMDYKEAEREAYV…
A0A1M6MP28	SP(Sec/SPI)	Protein	Bacteria	Firmicutes	Clostridia	Clostridiales	Peptostreptococcaceae	Tepidibacter	formicigenes_DSM_15518	MNKKFISMALCASLIFSSNMAVPFNIYADEIVQNVVEENKELNLTLDKAIEIAMENNYILKSLEVDLESTDLSLDRAKYNEKKIKKGQDKLDDAKEKSAPLINGIDKLISNGLGTEASSVNDIKQNVDGVLNTLNQIPDEMLSPEQKVQKSMLQEASNSLSYAISEGYGNYSKKDIEGGIKAGEDKLDLGIEEANSAIAEKLNIDVDRVLALDSTTELMTTMAELQNEVTKDGYKIAQKQIELLTRQKYYEVIKTKKIEELKKVALDRANKQYEMSKNAYEEGMKAKDDVLLSQAQVKLMNVDYRNAVLNRKKAEIEFKKVINVDLGVDINLVEDFTTEKESFNLEEGIKQGLEKRIEIRKAQAQYLVDKLNFELTSKQYPDNTYQYKEAKVKMDKSKV…
E0QIU1	SP(Sec/SPI)	Protein	Bacteria	Firmicutes	Clostridia	Clostridiales	Peptostreptococcaceae	Eubacterium	yurii_subsp._margaretiae_ATCC_43715	MIFLKSKITALLLAVSLIPSLSFASGKLTYDEALKTSINNNLSIERGSDMVDNIQNTLQTGVPAQSAGNSSQYQGQYGQNHQNEPNPVSSINQSIQYQTLLDNEQISKQSLAVQKDAIEVNLKAIFVKIKNLEENDKLIKEKITNKNTNIGISRVKYQKGVISKIDLENQEVEIEQLKNSLKENQLQLEMSYKDLANVMNTKVNTKIEYISIPYKTLSQNGISKENIVGSAISQAPTIMQQNSQIKQLEERIRYSLIDYSNSSLPKEESNTDLNIKDVDLRISKQNIKNAVLDSVNSVENIETNVKNLQTQIANAKRQAKNLKKLVDLGFKTKIDLENLNLQIKEMELQLENAKLNHGVMIERLKKPYLLGV
A0A5D0CNN6	SP(Sec/SPI)	Protein	Bacteria	Firmicutes	Bacilli	Bacillales	Paenibacillaceae	Paenibacillus	faecis	MGREFLMKKEAAALVLSFALLAAGPVSVKAADGDTTQTGHHATTGEKLKTSFVDSGTLASLKHWDLDTIVKRAIDNSYNLSLLSMKLTALKQNESNLKDQKKELDKAKMDTGSGSYTLPTSPDEIMKKYFPPDQMPTEPPLWLGPVIETNTVVNQVMNGVGGIASALNKQLQSQREQLEQGLEQLNTEQSNTLLDLEMAKDGAELQITSQYVQLLSLDKQIELAEQYLELLKRDEHRASVLQEEGLASSETVMNAQRAISDQEEQLESLRENYQLALIQMCFDLGIVYDPEITLEDIEYTPQPVTRKDNKALLENSYEMKKQWNAIVQAKNEEYGTDAANDHQEDYLNTMTRISEQQAEQTRVELSKKISKTYSDADTAYRAYRTAEKDLAEANQDYIH…
A0A3N9UU64	SP(Sec/SPI)	Protein	Bacteria	Firmicutes	Bacilli	Bacillales	Bacillaceae	Lysinibacillus	composti	MYMLIYLNLKERVNLMTKGLTIGLAALLMVGSISPTVLAAEVNKAPINVVADSNSKKKEENERFVERVSVNELTLEEAIRYGTNSSYSLMELELTLESLKENEDKYDDLYDSAESSLESAQKQKAELEKQLEEATSPDSASITSPDSISINLNEELNNLIKSLDELNIQPSDIEVGVSASDVSNGLDSTVNYLLQFLNSTKEYLKVFEKYQQNQLLQEKLNLVNSQITTLSSTISTLEATLNQYDLSRTQTFNNRVIQRESMEVSITSSFLGLMQTQAQIDFMKDSLSTQQSQVNAAKVKYELGFISLNDYEDSKRDLKDLETEIAQLERQLNNDKATFALTIGITYNEDYTLVKPDLGQLALVEQLTSTEELIHNSYNMVNARTALQQAEDRLDDLED…
A0A140L6Q4	SP(Sec/SPI)	Protein	Bacteria	Firmicutes	Clostridia	Clostridiales	Clostridiaceae	Thermotalea	metallivorans	MKIHKNTIKRIGILALTSIFFFTSFSYGADSNQTVQKLSLQEAKKMALQNKFNKSQMSLQKDKLSLQEDGIYTNLNNASYGQTRAKGAAAALDEQRRQVLAELAILIDKEMNNPPLSDLEKAQKSALQTQLLTIESQLSGLSSAVIGDQSNPLLDSLESIRISQKALQDSEEVQDLLLAYNVEMQYISLLSLEKQIKSLEKNILNMEKVLKLERIKNNLGLSSNIALENIFFTVNQLKNTLEQAKIQKENSYANFKKFIGYPLHEAIVLEDFKLENFLLPNYEEGLKRALENGVEIRNAKSEVSRREGYIENMKDRYPKGAAALDSPKLDLKDAQLKLEEKMIKTELSYKTAYNDLLVKKQKLDLAMKDMNLARKAYEIEKLKYEVGMSSKLEHESKQT…
B2A6I3	SP(Sec/SPI)	Protein	Bacteria	Firmicutes	Clostridia	Natranaerobiales	Natranaerobiaceae	Natranaerobius	thermophilus_(strain_ATCC_BAA-1301_/_DSM_18059_/_JW/NM-WN-LF)	MNYKTLICVLVMMMVVSLTTVNTTATEDSDDDNKEVVELTLEKARRRIVEHSREADRARLGLEELNIAVERLRDELDELEEGIEELEDGDFDLDGFSDDIDGEVQDNDYALKMETESSNRNLLAQNSSVNLDDDPEIPFEPPNGDEPELPIPEEEIEEIIEEAIQDAIEEMVSDMEEMLEDMASEIFQEMMDEELEDMEKAKKELEQALEEAEQGEELAEMEWEANKEVMKFGAESTYIGLLSLEEQIAAIEESISTFERLLEEERQQLELGESLPVQVEMVELEKNEMENALKSLKENKREMEKEFLDTLGYSTDKELKLAEVNFDLESFQQELDLETFTQRALEEGEEIKIAEKQLEYAEDNLDWARQQDDISESDYREREVALREAELDLEEAERT…
A0A1I6EGW8	SP(Sec/SPI)	Protein	Bacteria	Firmicutes	Clostridia	Clostridiales	Peptococcaceae	Desulfallas	geothermicus_DSM_3669	MKGKIILLLTVLIVLGGFSKVYAAENVKEDVITLEQAVELAEENSRNLTKYEISKQKAKYQLYEKEDQYDETGYESVALLNRYNNLSEEYSTLQEQLNEGDTSVVSRMNEIEEEMDMIWEDIDTQSEALESLSDDVRDAENNYDDAVVAEENYQKQLEFIVEELYTTILIEEEYLLTLNKEYELKLNLLNKEKAKLQLGRSTQLNVDQLSMDVTELNKEIIELNSLIRNLKGELNDMMGREYNDELSLAPFEIQENVEIPEYDALLSKAVREYDTIAVIKRDIENKEDDLDSVDDDGYQEELLELEIKEEELELENEKYKLKEAINNLITEVKSKQEEYQSALINYKNAQKKYDWDKKRFELGQISKLDLIQSELDCLSAKDKNVSAGYSFYLAYRSLK…
A0A4Q0V464	SP(Sec/SPI)	Protein	Bacteria	Firmicutes	Clostridia	Clostridiales	Clostridiaceae	Clostridium	tetani	MKKGNITALILATLLFANSSTVVFAMNNAENNSREIENKEEIKVITILGKDNEEELNLNMKEVMEKLEKDNSELKLMEGKINLLNRLYDRDLTLSQSIDNDRDISINYNNVSFRRQQMLNFRQSALNVKSARKDKEDKVKEIKRELERNYLNVLNCRRDIKNTEETLKNLDMQIEKLQRYIDEGKASSTSIEPLEVQKTQLRSSLNLPKLQEQESLLKIKQYLGLDQTKNIKLNLEYANKEFKLYNPENIDKIINDSIEKNFGLYKMNEGLEFLKVERHIYEKYGRNIEVESTNLDIRMKDMQNSIEDYKLNLRVNFWSAYYKLKGTEEAVDVAKANLDHSKMKYEETKYRFDQGLEDKVQLESAKLDFEKKKIEEEKAINEYMITVQSFKDTLGIGE
A0A2U8DL29	SP(Sec/SPI)	Protein	Bacteria	Firmicutes	Clostridia	Clostridiales	Clostridiaceae	Clostridium	drakei	MRKKLSLLIALAICLSTTTTSFAAAENASAANNNSSIVQVDNSTLSLTMYDAVNNIEKNNTEIKLMKDKVDYLHKQYDLDHEVATALNTNVAGVDKIQAKTQKIIVPLKDEQSIKNQQDALDVRLNNLKFDMERQYLNILTSNDQIDNINKTLKNLDEQINKLQQQINLGLATSDSLNSLNVQKSQLMNQIDSINADIDNSMLIMKQYLNVNLNRNLNLADAKKEFAIFDDTNTASKIDEAVEKDYGVSQSQTSLDIVKKQQEIYKQYDNDIKGGITGTQSDLLKAQNDLVAARENAKTNLWNKYYTLKSDENAIETEDLNLKSAQADYDKAKSNYDNGMIDKLALDSAALALDKQKNMSQRAKNEYMIVQEQFKYMLDGHASAQLSNKSIGTSGIEY
A0A1V4SI47	SP(Sec/SPI)	Protein	Bacteria	Firmicutes	Clostridia	Clostridiales	Hungateiclostridiaceae	Ruminiclostridium	hungatei	MRKLGKKAIFLVLSLIFTISANITFAESPDKISYKYALDLMISVNENLKTQDAKIKTAQDRYYNVCSIAVDAKYNVGRSDVEQIEYRNQELLYPVQSFNSLTYMKSSKEETIRNLKSDLTEKYFTLLILNKQFDLKLKTVNNTKKELETAALKLKSGKITSSAYESIKDNLDIENFNLEQLRRERQNSLLGLNALLGNKLDNEIVLTELDIPGVNYNIIFDSQQIDTFILNNQKTDMSVKRLKNELEEAKIGLKNINDNTNNKNYPGKEALEDTIANSSYKINNALSDVESNIRKDYNTLLNSSDDVSINSIKYDLAKKDADIAQKKYKLGTIDYTSMTEYISQRDNAEILLLKAKLNLYMQSLEFSKYLSK
A0A151AK18	SP(Sec/SPI)	Protein	Bacteria	Firmicutes	Clostridia	Clostridiales	Clostridiaceae	Clostridium	colicanis_DSM_13634	MKKNKIAKKISLLIIAALVIAAGAATVFGASNNVTGTVDLNDLIRLTTSNNSELNLFEQKIKVKEKWYRDSLKDKDGESAYEEDIRKYVTPFRRDLEIKDLEWQRSRKQDEVVLNTTKMYYEILNKDAMIENQKKKIERLKKVLENKKKRIEAGIDAEYTIIEDEANLKEAEVILKQLQNEEQNLRMELNINIGNEVTQKLDFKKVEIPYNEYNLDDINKVISTKLEKSYTIKKLIEEQKIDIKEKDIVEDYVDDDASELEKLASIDYEARVEELEDELLTLKYDIEDEKKNIEAKIRTDYNNILNLQNEVLMKKLTYENANINLKAEEAKYEAGKSTQMNVDIAKENVDSALYEYNTAKLNYYIAVEQFKNYIESY
A0A1M5P2L6	SP(Sec/SPI)	Protein	Bacteria	Firmicutes	Clostridia	Clostridiales	Peptostreptococcaceae	Tepidibacter	thalassicus_DSM_15285	MKKFHKIILVFILIIFTLFNSIIFFKSFAQNKKSNFLSLKQAQEEAIKNSSILKEDMRNLKSLEDDYSQIRRQEKKIKDYMKQNDWDVSLEDYKYKYGYKTKEIDMKIKCNKLKLKKDEEQIKLDVLLAYQDVLLKQKELEIEKENIKYQKILLDIKKFQSELGKISLNEFEKTENDYNNFILSLKSKQQELENSYVKLNILRGVSLKERPILSVDTINISSLDTVLNQEEAFKKALESRYDILSLKNDIEFLKMDIENISIKYTPNTYEYKKRERMLNNAKEKYEDKKNEIKKEIESIYSELLISKLRNDNIKSSLETIKEDLKKKNILYKYGRISKIELDNLKIEILKKKLEYISNVFEYDRLLNKYIFSYTFGS
A0A151AKT7	SP(Sec/SPI)	Protein	Bacteria	Firmicutes	Clostridia	Clostridiales	Clostridiaceae	Clostridium	colicanis_DSM_13634	MINKKYLSGILGVIVASTIFITSALNTSAEVSKETVVLTRTQALDMALENNNNILRLDAGMNTMLRNFKKYKKLSDEITKLLDGFEDYKDEYEEISSEEFKAKQREISDKLEKYDELSKRLEDLKKELEEVKNGSSESSGTRTEEEIKADIDKVNKELQSLDKESLDKESDEIKKKLAKFEQQKALYVSMGLASPADGTPIKLTQEQEYNRFVKARDIIWHNLQTNLEKMKYQKEAVSESIKYGVETAYDNILFAQEGLKIQKQLYEKQQKDYNNILAQYENGRVSENDKNIAEKELEKLKLQVENLTRQIENGKIQLKQLLGIDLEKTVELTESIDTNINEPKDYDEYLSSALLNRNEIIAAKLDCEEAERTFDIIKDYLDEDDYDWMDAERTLNEAQ…
A0A1S8NUD1	SP(Sec/SPI)	Protein	Bacteria	Firmicutes	Clostridia	Clostridiales	Clostridiaceae	Clostridium	beijerinckii	MRKNINKIIAFAIGISVMSGSVVPALAADSTQQTTTSTSTATNSQIVNGKPLLTLDEAVKEAISISEILQLDTSKITYQDKTNDINEDLDDSKDVSGDEEDFNDDTREANANKARQQRDFDQDVLVQKVTKAYNNIVTSQIKIDKAEKELQIKNKTLSDAKLKSSLGMVTSSDLKSTELEIQNLQITQKTSENTLKDAEYSFKVLTGKDVTQYALEQDIPYEAFKIDGSIDSYLDKVIDNYLKYSEQLVKINNEYYNDKDNYITVSGNEYKISELSASGVNDLEEAAAHAKQEYDDVKNSTDPADQETINEKKEAYDKAESKYSNALPARLSYLGTKLTIDENQTNLNESKKQFKDQLKTLYTNLITAEDNINYIKQNIELSNKNLSDAKLKYDLGMIT…
A0A2K9EJB2	SP(Sec/SPI)	Protein	Bacteria	Firmicutes	Clostridia	Clostridiales	Hungateiclostridiaceae	Hungateiclostridium	saccincola	MNKKIKVIIPVIALALSLTTVWAVGNEMFLNIEKFQDMALKNSRQSKIDDLQIESKENALEEAEKDAKFLSSSTTRTQKYNNEIQKKVDPFRAKADLEYTKREKDINEENLKREVYKKALDILIQEKEVELEKEKLKILEEKLKMAETRYNEGKITDNDLYNARFAVSSKTIDLDKAKKNLEILELEFKGLLNVDLDNSPIKVEDQLVFEPVKDINMDVDMIVLKNAEGILSIDTVIEEAYEKSLEFFKVKKDLEAQEMIMEITKDIFEEKHPTYRDNMLALEIAQLNLENVRTSIEVQVRNKYNELKTSEENVNLAIQWEDIQKKKLEGEELKFEKGMISREQLLDAKEAYMEACYDKYTAIYNYNIIKSEFEALYKK
A0A1M6C0H2	SP(Sec/SPI)	Protein	Bacteria	Firmicutes	Clostridia	Clostridiales	Clostridiaceae	Lutispora	thermophila_DSM_19022	MKLKILNYILILSLLLSTTVSAEPKFRYSFEEALEMALENSLEYESKANTIKKAYDAFDAAQSSAPKEVKFTGSMKKFISSQVDPAIKVEETYNNYQQALLDRNNTKVTIALNLRSAVIAVENAEMDLEEANLNKKIWEEELKQLELKFDKNLITKPEYENKKTDLENKLKDLDKYQDNLDEAYYKLNALLGRQNQKDIAITLDDTVVPLEKLDLDQIKKDMINRDLSIAQKKNERFVKKYYFDLIDLRYSKYTQDSLTDSMLDDIWEMYEEAKKDFETADMNYEKALENFDKEFDDMLEDIKDTMEQINEIKQDISEEERNAEISKLKYEARMITRSQYNSSLNRITLLKNDLRAAELQLNLKYAKLLAYSDLSKVVKE
A0A511N6I2	SP(Sec/SPI)	Protein	Bacteria	Deinococcus-Thermus	Deinococci	Deinococcales	Deinococcaceae	Deinococcus	cellulosilyticus_NBRC_106333_=_KACC_11606	MYRWTSILTLALLGAAHATSLPELLSLVEQQPTVRVAQLQIQEMQLKLTAPGVLPNVLLKGDVGYSKNQLTGSPDWSGDVGASVQYGLVTSNQQKTLIELELQKLQADLILTRIQSLKSLLDTEHLYRKTQLALQMAELDLRAQQLELKTRQARFALGAVTEGQVKNTELLVTRAEVSVKQQQVALRKAVSELQRLKLNLPDNLPELPLPPEDHAALSSDLLKNRKDLQELQVNAFKLNLANFPQLTLEGSYSNGSNALMGSLDQHLDAVLDYTYNFNPVNPQENWSIRLAAKFPLDFTRGSQQQINQQQQQVVKDNMNLLQSQMQRNKADALEQYRQNQELLLLSRQVVQLSQDALEQEKYRLAQGLVSEASVLQVQKELLKEQQNVMELEKTQLDLG…
A0A1H3BRV2	LIPO(Sec/SPII)	Protein	Bacteria	Proteobacteria	Betaproteobacteria	Nitrosomonadales	Nitrosomonadaceae	Nitrosomonas	halophila	MKPLFSSHRGLVFRLLLALLLIFAAMRTHPDDQPAVDSDNRATQRLNREESLLLRDFATEIDATLEHHIETKPLIPLPAHKSTLKIDVHKALSGVTSQMDDREKRSDQHNLSIPEIRKIALENNLSLKIANIEPVIAETAVGEERAKFDNIIFANANLRHLDAPGIGGDNVKLSSSNPLLDDQRVKLSLEPQKIEQLNAEAGIAIPLRTGGVVTLSSPIERKITKGQLDSDEFRSALRFSISQPLLRNAGIAVNEASINIAHYERRAVDMRTRLQSIRVISIIDKAYWELYAAWAELDVRRQQYELANQNLTMVQRRVDEGLTAAIEISRAEIGVTDRVESLIIANTKLKLNQRQLKFLLNDQTYTIDSDIHIVPTTTPTLVYYNLDRKQIASLALDGR…
A0A2U1AUE8	LIPO(Sec/SPII)	Lipoprotein	Bacteria	Lentisphaerae	Lentisphaeria	Victivallales	Victivallaceae	Victivallis	vadensis	MELKKYVGKGAIGLMLIAIGGCYEYPPPASGTLGETYTQRPRGDADKLLEGISDLTLADAQRIAVINNPTYIAAAHAVSAARMRYYQAMGAYSPTIGAEFTLQNAHNWTKNTHNVASNPQRTDRFSTSTGINANWLVFDSLAREFTLLAASHSLDYQRMLEADECRTLMRAVAYAYNQVLLAIENKRIALEDRDFQQSSLQYTQLKYQAGAVPLSDVLNFEIQMNAAESNLVQADYQYETAVYALAVLMGYPDGTLPQEIKFASDFKTNFSDLPSVDIYLDTALANRPDLKGYREQLEIAKYQMYQTYSAYGPTINAFATLAVGTQNNTYVGSDSYERSSGYYRHSRSTTPALSYGFTADWTIFNGLIRYNKMREYQANVAVADYQVSAMWMTVVEEVR…
A0A3E0D6P2	SP(Sec/SPI)	Protein	Bacteria	Bacteroidetes	Cytophagia	Cytophagales	Cyclobacteriaceae	Algoriphagus	antarcticus	MKKIIILGILVQIFVLGAQGQETTSNELLTLDEAIDKTIANNKDLKIQRNLVEISYNNVFRGNSGQAPTISFAADGKFSQNQANIDIRTFQENPALVTIDAEGVQSTTLAAGVRADYLLIGGFRGKYTYKLLENEQSISRYQQEAVLNGLILGVSDLYYDIAKLQSREELVIENVEISRDQLRRIENQIEFGQATGGLALSAQTDINQELNALDDVRLLKNNLVKELNFLMGIDPETDYLVSVNFQDPPLLETSELKAMVLDENPQLKISDALISVSNNQLKLSESAKYPQLNAFADYGYYRQQNDAQQLAKLETLGYTAGLSLNFLIFDGSRVNRGIKNAKIAIENSETQASLVADELVKEAVKEQSQLLILKSKLVRQENDLATFTDNFTRTQDRFE…
F8L9D4	SP(Sec/SPI)	Protein	Bacteria	Chlamydiae	Parachlamydiales	Simkaniaceae	Simkania	Simkania	negevensis_(strain_ATCC_VR-1471_/_Z)	MRFFSFAFVCFGLSFASLRCEEVVTLDLTRAEEIALEKNQHLKEVDSLVEKARLGHLISVSDWMPQLELTSQAFQTQHDQNIGSMNKSSFMTQILMTQTLFSSDKMYNLQLTKLAYKELQLIRLSIINDILYQVRRGYYQVILDLNQIETAVTHVEVLKALAVRMEDRLRIGTATTFDVNQSQVAVSNALSVYYKMVKKLRVDLNKLAKTLGYEPGAVALEISEKEIPVSQIDLLRKKLEGQEQVFLKTPVTTGLIFPSSNPRNQAEWIDHLFSKDEMQQWERIAMESRPDLRQAENMIDQAKTNVKKAQGQYLPQLEFQAQYGGEPTPYVEFPNSSFLNQNFQWGVGVVLTWNIFDSLRRERKIWSAKAQVSAQKSSLSFRVQEALEEVRNQIFSIES…
A0A4R6TS57	SP(Sec/SPI)	Protein	Bacteria	Firmicutes	Bacilli	Bacillales	Bacillaceae	Aureibacillus	halotolerans	MKKKTWIPLTAAAVLAVGPIVAIEANKASNWTVDQAVEQIQDEDLENDIHDKLPSLSDDTQAYQGEFSEDLEDIQDSQTDYQNKSADLGRELVANQLLHNYWLAKQSEDIQKRSLAQAEEELRIITLRYKEGISSRSEMIEAEISVNTSKAGLEDSIQQANSLKFQLNQDLGNNELRQNLHIDVPTFRQISAGMYQAESLYDSVKDDHASLDPIEVAIETYDDMAEDAKSLKVLGASQYEDQIDAIEEQLDQLDQVPPPGSGGPEVPEGETPTPPPGEGGETPVEPPGNGSEGGNSGGDGSEGGNSGGDGSEGGNSGGDGSEGGNSGGNGSEGGNSGGNGSEGGNSGGDGSEGGNSGGDGTEGGNSGGDGTEGDNSGGNTNPDPATGSGTASTLSFTPA…
A0A227PGL8	SP(Sec/SPI)	Protein	Bacteria	Bacteroidetes	Flavobacteriia	Flavobacteriales	Flavobacteriaceae	Flavobacterium	araucananum	MKINQLMLFGIFFIGISSIEAQEKTSLTLDEAVKMAWEKSNEVTLANTKVNSKKYELQEVRNNQYPNLKISGQYQRLTKASIDMHNSGDQASSGPTPSPDQAMLGMANLSLPIFAGFKIQNSIKASDNLYEAESSYAAKTKEDVALHVVTYYTALYKAQKTLDLLNENQKQAKQRVTDFTELEKNGIIPRNDLLKAQLLVSKTQLSIDEANNNINNINFYLTTLLKLEPSVKLQVNEADFFNLKTSNAPTSDALALESRKDLEAIRFQQKASEANIKIAKSGYYPSLSLLGGYTALDLKDFITVRYAMNFGVGLSYDLSGILKNSASVKAAESRALEVKNTEAVMTDRIKVEVQKSIEDYDLAINQSVVYDEALQQASENYRLVKDKFDNGLSDTNDLV…
A0A225SZR5	SP(Sec/SPI)	Protein	Bacteria	Proteobacteria	Betaproteobacteria	Burkholderiales	Oxalobacteraceae	Herbaspirillum	aquaticum	MNRKLINSLVGGCIVLTVASASADPVEQPLPSSFEEALRFALSSRDEVAIEDLNVVRSRARVAEAKGAFSPSLDYSSQMQRVRSYDEFSGLEVNGKLNNTNIPIQVKSTTPAYQLGSALELSYRIYSGGARTARVDEAEAEMSNARAHQGVARKKVAQEVSSAYWGMQKAQLALERADQKLVLARAESDEFTMRLQKRLVAPVDRELKLLAVQKAEVEQRNASHNLHDARSRYVLSLGLVPGRSLQARMPPVSEQAGLLSVQSLFEALDLVQDSQSRTILSEMEAAKARVEYAKSDYRPSVDLVARYAGLGRADTGLGGAYDGFGRDKASLAIQLRWNIFDGGQKDQRVVQAVAVYNQARIRLEKLRRDGEMEWQEALSRQAEAVEAIRLANEQLALAN…
A6DRA2	SP(Sec/SPI)	Protein	Bacteria	Lentisphaerae	Lentisphaeria	Lentisphaerales	Lentisphaeraceae	Lentisphaera	araneosa_HTCC2155	MKKHLTILCLFTLMAVQAQDSEVAKALEIKLDDIRSLVIKNLSEIRNSEIRIQQTEVNKDLRIARFKTQGDVTAGYENLFESSEPLAFGYDNDEDERLSSSLKISQYLYGFGRKKWALEEGLAEVKLSRLQNAMMIRDLSFKARLDYWSYIFEQAGLEVAKERLKLSEEEEQDTESLFEVGTLSRVDVLQTKVTKMQSLNTTRAQQSRLNESMFAFASSIGEVTAKIKSLETLVPPKNVEKLLVQVKTMLDKSLEIAILEADSNVSRTKIEQVKSEYAPELYGLASAGVTGPETDDLEDGWLVGVTLNWTILDGKQRGSRQLFESKNILANDFSVKAEIRERTRIYLQLESQWESLAEQIYNEKKALEFAEENYTIAREQYRAGLLTLLQVSDVNLQLV…
A0A4U2LDU3	SP(Sec/SPI)	Protein	Bacteria	Bacteroidetes	Bacteroidia	Marinilabiliales	Prolixibacteraceae	Puteibacter	caeruleilacunae	MSRKLHLLLIFLCFSALSTFAQNKDSKVTLKQLLDSALQSNHLLQAHKNEKQINQSEIELLKATYLPKIGTYASFSYWDWLMPNKKRILGSGSTDMYTELSAYQRVYDWGVTKTKQSVIENTIALNAETEREIRHSIIWGVNNAYIELLKSKAQTEVYQNSIKQLEAQLRFTDNLYQIGKASQVDLLRIKVKLSTEEKHLQQSLNAEDAQITILKNMCFLEETNGFQVDTSAMVVAQKQIGNSFIVDTLYRQLLLQHPILKSSDIKLEQEAKQKELYRLANRPEMFSFATTTWEDGYIPFGNNFNYNVGVGIRYTIPFLGGKGHKTKMLQSDFKATKIQEEKHQFETDLKGEIDVALNQWKTLQDELVKIKSIIHLSDEALHNATVQYEGGQGSLIDVL…
E1R2H1	SP(Sec/SPI)	Protein	Bacteria	Spirochaetes	Spirochaetales	Spirochaetaceae	Sediminispirochaeta	Sediminispirochaeta	smaragdinae_(strain_DSM_11293_/_JCM_15392_/_SEBR_4228)	MFSTTVSRRKAGLKPAFMRCRPPVSIVLGIFFCTVITSFAQTPQEAIDLALAHDNDIAAARAGRVAAEYGAQAAAYDRLPQLSLGSSYQYRAPDNELDLTLPTGSTTINLSRKHNMELSAGLHWLLFSGFAVESNIEQQRLQSLLADNALQSTELDVAFKTISAYRNVQATQLQHSSLASGRERARIQFEQVEHLREQGMANEVDLLSLKLALLDYDRQLMETAANIDNARLTLETLTGSKTFTVRQPPAQLPSLVVPELHIEQLYQMQAFRIRQEMARNQQRLTDSARLPTFSVDSLLHYGKPGTNSVEDEWMFYGTIGLSLNWSCNWGGNRLASAGARAAVTQADANSRAVRQQLEQLYKEEVRRYISMDSELAILKQAFDVTSKKMEIIQVQYKEG…
U7DDE9	SP(Sec/SPI)	Protein	Bacteria	Fibrobacteres	Chitinivibrionia	Chitinivibrionales	Chitinivibrionaceae	Chitinivibrio	alkaliphilus_ACht1	MKRVCTVVLVSVMFSVALGQEQVTLTDLLSHAFSHSEELALLRKEREHVALQEKEHRASGLPQINASMAYIHAPRSYNPYDLSMDIEGSLAEELGNPEEVFLQNPDYTVTPGDILAYENAMGIAQTFDGVLAELGGFDLSPPKNTLNWEVKLEQVIFAQGKIKTAVEIARIAYENIDMQIEAEKLAIAKDVREKHHTYLVAQSNYEVRQSDVKLSRRTHEISRIRFDTGHGTELDTLNSKYRLKQSESSLREAAMNKRLAKKDLLTRVSMDYADDEVVILGQLTEPEFSLDVKTARGRMKEGNRTLKVLDVLAEMRDKQVDMSRTDFFPSVGAFASAGQTSLYDGVDDIDFGWNVELGVGVQIPIFHGGQRRHRMEQSRVKRRKVTSQYDQVLRQLTLA…
A0A1Y6BAM9	SP(Sec/SPI)	Protein	Bacteria	Proteobacteria	Oligoflexia	Oligoflexales	Pseudobacteriovoracaceae	Pseudobacteriovorax	antillogorgiicola	MKYFFGLLVVLSYGSHGFSLTLDEAVQKGLATSEDLTIRKLEIDLYKENLSEIQSTLYPKISGSAQFMHYLEKPVITIPEGTLPAELPFSVPDEIPIAQDYAGEASLTVQQVIYTFGAISKGIEAARQSINLGKTVEESAQDDLREAIKNAYFDALAADRALQIARDSLKNAKESEALLSQGVRGGRSSQSDLIRIRSDIQIRRPAVTQKKLQRDLAYDYLRFLIGAKKDEPLKLSEKLQVSRKVPTSSELESKMIANQPKLKALQQKADLFRASAAATEASFNPTLAAFGNLTVNAQSEDINADNLQTVSAIGLQLNFKLYDGGTNSSQKQQQMIESKKAEQELKLSSRQLKLGLNRALASVNTLKEILAEIDQALTLADRSYKISLKRFRVGQTTPL…
A0A4Q1DDU2	SP(Sec/SPI)	Protein	Bacteria	Bacteroidetes	Chitinophagia	Chitinophagales	Chitinophagaceae	Filimonas	effusa	MIHPMKQRIFILIGMLLAIASHSQTLPPKQLSLAQAMQTAIEKRYDIQANKLDVDIAVNKIGKAKNEWLPTIKADGEVRYNAQLQTMILDGFNNNGGKERIEVGTTNFTTLSMDLSQNIYKPGLKADIHIAEVEKKAEQEKATEKENTIRMQVAEAYLNVLLKQQQLLLIKENTQRYKEYLDVASERKRLGTILETDLLKAQTDLENAKLTEKESAQNYELSMNALRHQMNMKDDIPLALTDSLAILISTHQQAEYPTSMQERPELKQLVFLKEANDLKIKKESYKWTPTLSLTGNYTTLYQAADFKYTASLWTPYNYIGVKASLPITELLRTNTNKKEFQLKASQLDMQYKQKQQDLNYEVSRNQTELWNAADNIQLAEKSLALSRTLHQNQLNNYKH…
A0A4S8HDR4	SP(Sec/SPI)	Protein	Bacteria	Bacteroidetes	Chitinophagia	Chitinophagales	Chitinophagaceae	Niastella	caeni	MSKRRRWFRSLPVLLLIGVLHTRAHSQTSSIDIKSAIDMALANNYSLKADSLNNQIANHRTRIARADLLPQINFNSKAEYNPALPSQMLPGNFVGQPDKDLIPVQFGTRYSMGSSIEATQTIIRKTTRLQVEAAELNTGIAQTRHLLSREELVYQVATAYYDLLATTEKISTTNKDYANIREIEVIAKAQYESGVLKRIDFESLQINAANIQSQLNQSQTKYNQQLVFFKYLLGLPANASITIANDLTRIPASVQGGGTKLWNREDVHLYRQLIASKELELKTIKAEKLPSLSAFFRFNYQSQFNQPSDAMKGDYGYKSSTVGITTSIPLFDGNRRKNRLNLAQVELQQLQFRNEQQQQLATTEWITASETLHNNLQQVQITQQNLVLAEKVFASRKAL…
A0A410JP62	SP(Sec/SPI)	Protein	Bacteria	Bacteroidetes	Flavobacteriia	Flavobacteriales	Weeksellaceae	Ornithobacterium	rhinotracheale	MNTFRSIFLWILGLSFTAFGQKIPQNLSLTEAQTIGLENNAQQHLNQVNLEIAKAQTASARTGRIPTITGSANFQRNLIIPATPVPAKAFNPQAKEGEIDYMKFATPWALTAGVKMEYPLFDPTTKNLIYKAEKKEKLSEIDNQIESIKLKGNIAQNYIETAIAQKQWELAQENITQENENLRITLARFKAGHATDYDKNSAKMQVNNAEAQAIQAQNILNKAKLKLLASMGVLAENSGVENLNLTDSLEDLMQNATIQNNGLVAQKEETSRLSIQKNQLNQEIVRSDVKKTKADYLPRLSLNAFLGTNHYSENLNIFENKHWRGNSYIALGLNVPISEAYATSKKLEELNWQAQQLEKQLLLDSQNRIENLTTAQQEMNAKKTILEKKRENINLAKAL…
A0A2T0TN95	SP(Sec/SPI)	Protein	Bacteria	Bacteroidetes	Cytophagia	Cytophagales	Cytophagaceae	Spirosoma	oryzae	MRPDHSLTRKLRLALLWLLAPSMAMAQKQFGSLPEVFRYADQHALPLQTSRLQEQISRSAEKQSKAYRLPILSGSGAFTDNITLQPTLVPEKLTNPSAPDNSYRELTFGRPFIYTVGVQAQWDVLNFQRWFAAKTASVQTHVATVQTAQTRYAMYNQLASTYYALLLSQEIDTIYVQNLATTSAIARHVADKYAQGLVSEEQRNRATIQQLQAERTLADIRTQYRQLTYDLQNQLNTTDSLTLTETWQQPAESASPVSFDRTHPAILLQQSMLQLSQSQLSQSKSLLYPSLSVGYQYNYSWATGGFTDFANANRLPQQFLSVRLNVPIFTGFATREKISQSELSIQAQQLQLTQARNQVAQEDQTLLLQYDQNRGQLQKARQILALQQQNDRHVQNRYD…
A0A1G9SAK2	SP(Sec/SPI)	Protein	Bacteria	Bacteroidetes	Cytophagia	Cytophagales	Catalimonadaceae	Catalinimonas	alkaloidigena	MLYRRWFLVATFLTVFVCLAPLRAQEANRAPDTLYTLDDCLRYGLAHQPALQQQQLQLERTQLARNRALAQWLPEVAAKASADHYFKIPVQVFPAEAFGGEPGTFVTIPVGIPWTASGEINANLSLFNPAHWQEARAQALALQIGVASLDSVRSGVLRAITEAYRLTLVQRQERAFARENRALYDSLRTIAESRYQNGAIEQMDLNRVVSTALTAEDAARQSEQAYRRQLLQLKFWMGLPPETPLALAETETALAATTTADFQVTQHPAYRAYERQLQRAQLARRHAQLLRLPTLSLYGSYRRQTFRNEFDIFSDEAQWYNVGLVGGSVIVPLFQRWEINRSAAEARVAQQQARLALQQFELAQAHHHATLQTALAQQAAQVQSAQKNLTLLQENQEIA…
I5C371	SP(Sec/SPI)	Protein	Bacteria	Bacteroidetes	Cytophagia	Cytophagales	Cyclobacteriaceae	Nitritalea	halalkaliphila_LW7	MRLFRALFLYFVCCSCYLATTLSVVAQETYDLEALFTHASTQLPQLRMARLEEKIQLTEQQVALAGWWPRVGVEADYFRFFQQPVAIFPDFNNPESGQFQEVETGVPFNSTVNAFLEQPLLNNRLIQAKQQQSAVENAQRAQLETLLANQQKEIARAFYLALEAQEEILLRQEDLTRQKRQLRDAEALVRAGLRDRTDIKRAEIALLQTEAALFEAEQQEKAAKDLLISRVGLDPEQKFTLQADPPNTLLEPELAAERFNWRDRPEYRFYQASLEQQRVNLAFAKRQFLPEISAFLNYNLLFQTPNGPELFNQAFPNSLTGFRFSLPLFTGNERNLRIRQARFAADQQNEALRQLELDS
A0A6M9PMW7	SP(Sec/SPI)	Protein	Bacteria	Proteobacteria	Betaproteobacteria	Burkholderiales	Burkholderiaceae	Polynucleobacter	asymbioticus	MADFICCRPLVRKTRYNPVFIGIIALILSGLTEAVELKYSPIALGPYLELVRQSNAYINGASLDVQTAIANKEAQSLYQFSPSVSYNRGAYQNQAPYSPYTTPESSTYGLSFTIEGWGKRDAREKLAQAQTEASAVQLEKIRTSVELQALNTYIDTLRLGLMLKSYNEALAKIKPLQATTKTADSERFLTTYKNLTEKDLSFSALNLLNYSGDALQDLPYPRGGLNFPAQEYNVEELIVRGQEQRIEVLSLQSAIDVADKNVTLALKNRNVNVYPYIAQTRTPQYQYTNGVSYTIPASPRDITLVNSGTTYTAQNSISLGITIPIPINNYFQSADLVSTANQKLQYEMQLRDLKVQIRIQVLQAFMQYSVARDMLVEAQKEHEAAIKYPNKSPILAIMD…
A0A4R1K730	SP(Sec/SPI)	Protein	Bacteria	Deferribacteres	Deferribacterales	Deferribacteraceae	Seleniivibrio	Seleniivibrio	woodruffii	MRRIFLFLVIIAWAAPLFAAERKTLSLYSVIDAALVQDEEYNIVKQDRDSAVNKIEEALDTFIPTVRASATLNSVDKTRDGYKELPLYNVPSAKIRLHQVLFSDSKFAAMSTNENRAKAQRLVAEVLRSDIISAASGSYCDVIRYARLLRNAEAANKKIKENAVRFKIKNPVYYDTKPALRNLAESYTNLADMTAVKDITSYTLLPYVSVFGTDMTASLEQIFLTDKVDLKLLADRFAEKALAESPELLALDEFIKISRRDIVAAKRRFTIPDISVSGEYTRYFENSNVDPDFFKNFDENQWNMSLKLTIPIYDGSKNQSELAEKQTELMAYFKRKHQVREYVRDRIADSIDKAAAAAQSYKQADAEMIVLEQKYKKLPETRNYQEAYNLINIYKTSQD…
A0A5C7B4F6	SP(Sec/SPI)	Protein	Bacteria	Bacteroidetes	Flavobacteriia	Flavobacteriales	Flavobacteriaceae	Psychroserpens	burtonensis	MKLFSIQETLSKSLLIFAISFISQFSFSQSNVTMYNLETFVNTVRENNLQLKISKNESRVADLAIKEAMSALLPQINGQTEVKRNLNDQFIFFEAPDFGNIDPVTGEVPQVIQRFKTNFDNEFQANILLEQNLFSLKSIYDLKSARQFSNIGRLQNQDKIIKIIAEAKKAFLQTILIKNVYRVSQESELLAKENYLAAKNKFENQLISELDLLQAKIRWEEELPKLLQAKRNYLILLGNLKIIAGINPTDSFVIDYDLVAYELKEGAVNSNDVIGNRIDYQLLEANNYLQELNIKNKQAEYYPTLNLRAGYSYFSNADNWSINDNQNKIVYTAVTFTVPIFSGGFRKSQISKAKILSNIALLEKQEAKLSMTIEIQNLELKLSEEYKTIQVATSKGETA…
A0A6N3EFR2	SP(Sec/SPI)	Protein	Bacteria	Bacteroidetes	Bacteroidia	Bacteroidales	Prevotellaceae	Paraprevotella	clara	MKRLFGFLILAAFFSMLHAQRVLSLDSCRNMAIANNKSLLIAKERMRKAHYDRKAAFTNFLPDFSATGTYMYFSDEISLLNDGQKSALNHMGTSLQQGLTQAATPIIQHIAQTNPQLAASLQQAIQSGKLDGMSTALNQLGNELTDALRTDTRNMWAGAVTLMQPLYMGGKIRAYHRITKFSEALARTQHDAQLQDLILNTDDAYWTVVSLSYKKKMAESFLDLVNRLDGDVEKMIREGVATKADGLTVKVKVNEAEMLLTKVDNGLALSKMVLCQLCGMDLDTKFTLTDENRSRSAETSSLASAERERFMQSRTDLQVSETVPDDAVQRAWTNRPELKSLDWAHKIYEDKVRVVRSEMLPSLALTGGYLVSNPSLLNGFENKFRGMWNVGIMLSVPIF…
A0A2W7I718	SP(Sec/SPI)	Protein	Bacteria	Bacteroidetes	Flavobacteriia	Flavobacteriales	Flavobacteriaceae	Mesonia	algae	MDVINHSLYKKVSVLLVLLLSLTTINAQDKKLELEDLKKSALEYSNHIKNGNLRAEKAEVARQEAYSKYFPEVEATGLALYGFNDLIPPIPQTLPNGIDNIYSIGATATQAIYAGGKIRLANQLAQVQLESRKLGTEETMDSVVLATETKFWQLINIQEQQKVVRASKTYLNNLLKQQEDLLDAGLISKNQLLQVKVEKSGLLLRENELSNQRKIALLDLVLYAGISYDTTLVASKKSNIEIASPHLTYKNPELDIKNNTMYRLLEKQVEVAHLQVENEKANLLPQIGVGLNASKFDSFNNDLGIDIQPIAFGTITIPISAWWGGEKKQIRQSKIEVEIAENKLKDGKDQLTVGIMKSWYDLLNAYKQIQYSKDKLLYATENLETQRDYYDSGLTNLTD…
A0A2Z4FKY3	SP(Sec/SPI)	Protein	Bacteria	Proteobacteria	Deltaproteobacteria	Bradymonadales	Bradymonadaceae	Bradymonas	sediminis	MLKTSRRSLFPLLFLLVCTTSTAAAQDAPAGDDPINPMEKALSDKEAQKDEPVSDDAADEGEDASAKEADSAEEAAEDDASADSDEEEDAAPADTPEKSDKSETTEKTAYSLEKLVALALQNKALINEFHAKKAAAKWDLYRAEHITWMPSIQATTLLSVTPDNASPDAFDRNIDQYLDLDVGPFVRQDLSITVPVYTFGKTKAAAALAKLQIANTDLELENARLESVVQTQRAYWGARLSLAYQEMLEEGAELIGEQLDIMQEKRDFGEVDFDIKDLRKLQIFNAEIKSRLVDNNKLGVLARAGLHFLTDIPQPTEIQLEPLRDLNSPPKLQPSEYYIERALGHRPQLTQLDAAAEARRQQAELATSEWYPDIFAALRFGFSWSTADTAFQEICTAPS…
A0A225E0P9	SP(Sec/SPI)	Protein	Bacteria	Planctomycetes	Planctomycetia	Gemmatales	Gemmataceae	Fimbriiglobus	ruber	MIRSFTLLGPYRLLRAASALATLAVAVAPAIAQPPDEAPAPKAIRVPAADKAGSTAFAPPGGYIPPSPAVTRFGLGECIAIALERQPAMKAAVHSLNATQIGIRSLDSMPHLIEHLSPDLPYRRQQAQRGLVLAQAEVEKTRQEIVYDVCRFYYTYIYARQQEQTANDFIEQMEIYYKVAEEIWKSGVRDPKIRISQFTLNVLRSAIGELQNLRLKAQTGHRAALDALREIMGVGPEYEFVPRDETLPLMNGTVSRDDVIAHALARRPELAQAAAGVDAFRLEVQAQAQIRRVKAPTLASGADLHAKQVPMPVRNGDYRPGALGPEMPATLVGPRESRVARALELSARQEDVYEKTVNLVRLEASNAYLTWEQSVQRLTRVKANYQRARAMVEESRAAA…
A0A3A8HUJ8	SP(Sec/SPI)	Protein	Bacteria	Proteobacteria	Deltaproteobacteria	Myxococcales	Cystobacterineae	Corallococcus	terminator	MGRDVGRVVAVAMMLTGGVSGAQISPTIAPSNAPGTGAPGTAAPSPGSLSPATIPSPGASGSQGTPGMPGSSGTGSSSGSPASGTGSMLPPGPTPVNMGPAAEAGNAAQSATTSAPKTSTTMQGTPGAGAPPGAGVPPTTGAPGTGVPGVGRTPGAGAGANIPGADVPGNGSPGDSVPMTGKAPGAVAGTKPPKGPITLAELVERARTQDARVAEASAELRKFQALHQQAKWAWFPRFEITLGAGGPVPEARNDGLGGPPTTEASLEGDWNFGKVGVTVFSTGNAVLPLYTFGKLSALEKAGEQGPIVGAALRERVRAEAGFQAAQAYYGYQLARTGLKQLEDVAKRLKDAGDRIDALLKEDSDQVAKLDTYKLGYFRQLVEGQRASALQGEQFALTAI…
D9S9F8	SP(Sec/SPI)	Protein	Bacteria	Fibrobacteres	Fibrobacterales	Fibrobacteraceae	Fibrobacter	Fibrobacter	succinogenes_(strain_ATCC_19169_/_S85)	MIKNLFFILAMTGIALAGEVRYDCLRFVEQGLASDPQMEELRYGTEAKKNKISALKSEVILPTFYVSMMVGPAPGLKEYNDYYFNQSGDTLGIEKAEKYDFSRMGPFWGVEAKFVQPLNLGQYRTGKQALEADLQQKTFEIENSTLKKEVELQSYYYNYLLALEMKRIAADAQKQVDKAYDQLEEALDEDEPTVSQTDLLNLKAKMHTVKEGVIEADLGMKRVQLAIRFALGLQDGETFAAEDTILAMRPEPMPTEDQVRELTIKHNPELKQLEAGLRARRFQMDLAEAKLAPEFFVMGQFEYVKSWAGNRNVVQKNAFAQDAVNKISGLIGVGLRYRLNFWKSWEEFRQARTEYRGLKLKENYASEGLVAKAVEQYYQVVAAKGKLDALRESLRATES…
A0A5D3YNY9	SP(Sec/SPI)	Protein	Bacteria	Balneolaeota	Balneolia	Balneolales	Balneolaceae	Fodinibius	salinus	MMMNNKSQIYRIIVATVLLLALGVGIPLSSWAQQDTVEVSLQEFINKGLENSEKINYEKQKVRLAENKVKQARSQRILPKLELSTQHGIVPGVESDVPGLAKDEYYLDPDLENDWQDWGIFTRAEINAVQPLFSWGALKNAVNAARSAAVAAQKQFKKQKADLRLRLFDLYQSYLLTSEIVRLLDDAEDKIADIEKQIKKKQSEKNSDFDDSDEFKFEIYKSEFEIRAAEVRQNAATTQRIWNYVLQADSGTVYMPDTYFLDPSSQKIKEIAFYRSKAMSSRAEINAAEAGIEAAEYGLQALKQKNYPALFLGLTASYANTPNRPRQSNPFIINNSNYATATFGVGIRQNLNFLSMKNDLEKGRVQKKQAKYLKEAAVEGIVLEINEAYKEASLSRIKV…
A0A2S9YQH1	SP(Sec/SPI)	Protein	Bacteria	Proteobacteria	Deltaproteobacteria	Myxococcales	Enhygromyxa	Enhygromyxa	salina	MRSRRERVPAPGRPRVALTCLTVVLLTATTVRAAPPPSPADPVADPIAEPAAVGPVVEGPSAPPPVLDGPPPASKQLPEPRTGHAPPLVFSGAPGSQGGLLGTDDPVRALFEMPPSTRDDAYGPRPAGIPSLSREQIVRYGLDNPYVKAADQNIEAMRALLRMAKFAWVPIVRTSAVLTPGAAIECDDVSLQGENGQPFSYQYCRAAGDPATGLGRDGGDPADLQTVGGYFDRIAQAGIALRLSAEFVVPITTFGKILSAKKLATQGVEIARLQHLATEQETLLRIYEAHAALLLARESVGILDEAWGIIGAERVKIETELGIGPDGEPAFDADPESLNLDRDPDDLTRLEVGEIELAGRMREARMIEAKALASLWAIAGSAAPRGFDVAEQRLAPDTI…
A0A432MMW5	TAT(Tat/SPI)	Protein	Bacteria	Planctomycetes	Planctomycetia	Isosphaerales	Isosphaeraceae	Tautonia	sociabilis	MSRRTRRFFAVAAGALGVFDPAAIVIGQEAPQPPASGRTTLPFSNPPDLMIGPPRAMGVPPLGQGLPPSDLATPLSGPPRVMGATPFLPITPGPFTPFTPSVTPGGTLLQGLAPSADMPGPPDPGSEPDSLLLLPGLLGRPSSSGPDGAAPPGQGGPFQLPEAPELELGSPPAPTGAPRVDDQPPGPPLLLEEVRNSAERRYPPFLAVLEQRNVADGEVLSARGAFDLGLNADSRNYPLGFYDRYVQDFFLEQPILPTGGKLFSGYRIAQGQWPTYYNYLNTRGGGAFVNGFEQPLLRDLRIDPKRAKLFQSEIERRKVEPTILKERITLLKDAAKAYWAWVAAGQVYALYQDLEELAQAQFRALAEQARPEIGRVAQVDVIAFQNVLIKRRQQVINGR…
A0A2Z6IN78	TAT(Tat/SPI)	Protein	Bacteria	Proteobacteria	Acidithiobacillia	Acidithiobacillales	Acidithiobacillaceae	Acidithiobacillus	ferridurans	MYLNESGIRQSIGERFMKFNQVIALFLACGSMLPMVAYARPSLSLQAVEQMARTSLPVQAALANIKAAKEEIKETENKGGLALHAGFSIGQHHPLVSSNITPNYFGINPQVSLSYPLLGANAVQQNETYEAVAALSKSRAELLQTRLQVVDLTDTAFLLYWQSTDFKLIAVNFLKQLNKWSDAAKVERKSGSWSTADWLYFKKVQSQAVGAINKSEIQQDTSLSALNSILGMHIGPFTPMTPHLDQCNTSRITEAEPTNDPTIKILLAQLNSIRAEQHLGPWRYIDATANVGTQSTYDPAGNRAGYSVTAGVQVSVPLDLIGADNAHASKLAAMAESLELQILQARANFHQKLVATMGDLRIAKDNLAFAEKQFAASEANWDRLHAMMLGGPNDEFRKA…
A0A2S5TIU7	SP(Sec/SPI)	Protein	Bacteria	Proteobacteria	Gammaproteobacteria	Nevskiales	Sinobacteraceae	Solimonas	fluminis	MVQPRPPGFPDGAVVGHPPGRPPMRRLLTTTTLLALLAGAPARAEELLLENLLGDTDKAASVLQAESELNAAGSELKRDRAEKGWRMTGAAGYGHIQDVVDEGRSISYQAAQAQLGLAYPLFGSSEKQARAIGLSSGKADEKKLRLEAARRLAQLELEAQYARYWGAQEGLRVVDSYLESEPLLLPRLQQRQDKRMMLGSQLIDAGAGYARARSDRAQLLAQRNAARARLERLTGRKLAELEARATELPDEIDLPAGPALQRHPDLAALQLQRETLQRQLKDSRWYGLDGAFNVNANTVHDTTNSETGGNAFVGVNLSAPLSLGSARRAERDRLNAETETLTLRYRQRQEELVADISGARDKLAQLREETAAAGERTRGAHEALRERLRRSGVFAEDGI…
L0DEE7	LIPO(Sec/SPII)	Lipoprotein	Bacteria	Planctomycetes	Planctomycetia	Isosphaerales	Isosphaeraceae	Singulisphaera	acidiphila_(strain_ATCC_BAA-1392_/_DSM_18658_/_VKM_B-2454_/_MOB10)	MSMREPVLVGLLLLMSGCHTPSLRMIDESVAAIVTHPFDEAPAPTLQPVDAPRTPQGAAPASSAPSQERPLPLPPPDGASSPFGAVPATVPKPVDNPPRTDGPPPVTTTPGQGGQSPESPPDDVARTSFTQVDRAPPGQTAPPLRKFELAIPKEIPGAETPLVKLPDEQAGRAEAVTRLFPQLPPLPEEPAPLLGPNGRPYTLADLQQLAAANAPALRQAAADVETAKGVMQQAGLYPNPTIGYEAGPNANNTATGTQGVFIDQVIKTGGKLKLQTASAQMNFRNAELALRRARFDLATTIRTDYYNLLVTRETLRVNKALAHFTDEIFRLQADLLAGGFTASHEPAALRSQAFIVRLGYKQAIANYVYAWKQLVADMGLKQLPLSAVEGQVDRLIPHY…
A0A0H5DQI2	SP(Sec/SPI)	Protein	Bacteria	Chlamydiae	Parachlamydiales	Criblamydiaceae	Estrella	Estrella	lausannensis	MTKALTHGCRYGPKYLFSRTAFFFLSTFFYMQPHASLAESTYFRLTDAIADTLHNDRQVGVLILDVVEQQGVVQEKAAPFDYYVNSEIEHDSIRDAQDISTGVKSTKWAHENRGRIEVAKKTRPGTRILMGSEVLQSHNPVSNLVDSAADGSIAGLFLRIEQPLLKDLLYGRERVDEIAEKWILEAVKSNTLLEISARILETIEFYWDLAASQKIIDIQMDSVKKTEELMRNTDDLIKEDEIPKSDRVQVLALLANENIALEAARQEAITSTQQLFFLTGLGDRITDPVVIDWKLDDFPKIKKIPLGDEQIIQKFISIGIMNRPEILSLKSQLMASKYIVIGDLNALLPSLDIVGEISSSNLQMGRRTRSLSSILSRDQSETDASVMLRFSMPLQQSEA…
A0A0D8CZP8	SP(Sec/SPI)	Protein	Bacteria	Proteobacteria	Gammaproteobacteria	Alteromonadales	Colwelliaceae	Thalassomonas	actiniarum	MKKHLLPGQKTGVIALASMLAFSSAAAIPDSVTAGKGLTLEQSLRIAIANSSSLVTASVQVDLARADELSAADPFDTNFTTSMAFERVRGYEYPEELQQVSAATGGEVTASTFMTDHQNNEQLKSGINKVFRNGIYTELSIELDSSDSDKTAADIADVIPALEATGLRSGARVGDYSPVHPSTIQLTVNVPLMKFSGENNIAAANEKNFRYQREAAEMDLNQQVAAIIQEVFTSYWAYEAALTKLKFTRESKALVDLWLANVSASEQASAAGAGKHISYLNGYKTELSVDISKAKEAANVARSKLAQVLGVSSSDARKITKLADDFPLDWNTTLAYFDNAKIAKRWHALAEANRFDLKAAKLQLDAAKAIYAGSKNDEQSKLDLSFVLKQEGLGLGGDE…
A0A3S0NBS8	SP(Sec/SPI)	Protein	Bacteria	Chlorobi	Chlorobia	Chlorobiales	Chlorobiaceae	Chlorobium	phaeovibrioides	MTITRQGSRLRIVVITAIITVIATHPASSVAVEVLTLDATVRQALAHAGNLRVVRQDQKIADAAMADASMAFSPSLAISAGYARTSIPLDTLGSNSIGGYRSTNWTSSLSLSRLFPQGVKTSASIGLNRIDDTYNYPALVNQGVVSLTIDVPLFEGLGFNETRAELAASKKLSESAWMDMFYQASLTTYQATRAFWTYYYACRRHEADIEQRKLAQNVLEAAAALASTAEISQSKVDQSKAYLKKLDAQMLVSKIVIDDAKATLEQVTGVRMSDTIDARVSAADSTLIFSLKDSLGESDLTRALAVGRSRYDLRALDAAAEAALYRLRGARNRKKPRLDVSVNLGYTTLNEGAAGNDYLAAIGRTSPGMNIGAQLTYYFMEGQTGDQANYARRLAERDR…
A0A062XRU8	SP(Sec/SPI)	Protein	Bacteria	Acidobacteria	Thermoanaerobaculia	Thermoanaerobaculales	Thermoanaerobaculaceae	Thermoanaerobaculum	aquaticum	MGFAQDPAVRWTMRRQPGFLGLAVAMLSWLSSPWLFASPSSQPWVPPTASGGSLGLQQALTLALTHDPAVAQARATKAFNLGSWRLQQGAFDEVFTFDGSFSRDTLPLASGLYKNELVRRRILRGVANAFEALAQGIQQQLDSGELGPLPECIETTITIGTTVTEVHCVPNTVFIDLEALLRGYEDAGLPEAVQAVRDAWRRQLETYLATARLVAYVSRQILRQQGVAPTIEDRDTLAYSFGLTKLYRNGIQLAPQVQIEAVRDTWRGKPLDPSFGGKGVLASYTSRMGFQLDIPLGRGGGYISAQSAERAAQAQAEASAYSEGATLQRTALSTWVAYYNAVAARERLRLFQETVTREEKLFELANALVEADEIAPADTVLLQARLAQAQAQAAQAREA…
A0A6N9HKR5	SP(Sec/SPI)	Protein	Bacteria	Proteobacteria	Betaproteobacteria	Burkholderiales	Oxalobacteraceae	Massilia	guangdongensis	MERPDRKRRGVCAALAMALAGSPAAYAAAPPLRLVDALHRALSANPDLQVQQAATEAARGQLQQATGQFDTVLGAGAEYARQQVPSPLPGALQGTTYSAGYRAGARKQLRSGPTLGASLDAKSYQDSALPGAQAPATVTLGVTLNLPLLRGRGGREVAAIEDAASLQLQASELALRDSAAQALHRTLSAYWAYAIQFALEQVARDSEQRSRELLASTQKLVDAAEKPRGDLVLLQADLADRVASRQAAALALSEARIALGRLLGMDGAAIAALAAPADALPAILAIGMPAEAQLIQLRTAARQRRPDLAALGAQVAAAQRQTEAAQHRLLPDLNLQLGVGYAKAHDGSNRYPWWGEAGRVQHGASLSARLVYEFPLQNNAARGTLRERAAQLEQAALRQ…
A0A4R8M7C3	SP(Sec/SPI)	Protein	Bacteria	Synergistetes	Synergistia	Synergistales	Synergistaceae	Aminivibrio	pyruvatiphilus	MGKRLKATILASAVLAWVVSLPAAAAEMSLDEFLLSVRESNPVLQASFRRLEAFSHTVRSSVAVQRPSLGVRGNTTWLSDTYSSQAGRNTGSRGNYSLSAAITHRFDVSGVYGAQERQLLLQYNGLASDHLALVNNTLAAAESLYWQSFIARQNIFLQRGILNQRKEDLRITEEKFRQQLIPRLDVVRAQAKVEEAESLVVEAESAYRNTLAQMATLAGGTDLEPKEESLLVPALSVQAGIEKAMDRRNDVRSAETALERARVLKTLAAKGMAPTVEGSVGYMLLTDNDNSSPIEKEFLLSLNVSIPVYDGGKTKEDVADKAKTVEATERTLESRKNQVREDVVKALNQWEKAVAVESSKRKQVARSDEELNITQLMYKEGMGAQIDLLNAQVDNQKVK…
A0A5B9P7S4	LIPO(Sec/SPII)	Lipoprotein	Bacteria	Planctomycetes	Planctomycetia	Pirellulales	Pirellulaceae	Mariniblastus	fucicola	MRPTPKNCLAWITAVTVLMAGCTPSKPVYVNDTGALDYYVDQATSIEYPDVSVPSLEEVNSSRPPITVTDPDFDSFVDMTLEDCVSAALQNGKLFRGYGTPALQGTRVLPGQDTVINAPNAVGTIYNIAIRETEPGAIGTPGQLSLPGSILTNTQLDSNQGVEAALSQFDAQLTSSLNYTKSDEPRNTIPTNPNQPLVFQQDQVQWQTEIAKEAANGTQLFFRNVNVYTANSNPVDDPLTPNDVEGFQVLDSFYRASFEAEVRQPLLRGRGAFINRMPIVISRIGTDQEIANLEAQLQNFVTNVEIRYWELYSAYRSLEAAKTGRDAALQTYRIVKDQFDERSSVNRQQVAQASEQYWFFDAQVTEAFDTLLKAEGQLRFLLGWAANDGRMIRPIDEPL…
A0A1Y4LDR0	SP(Sec/SPI)	Protein	Bacteria	Firmicutes	Clostridia	Clostridiales	Clostridiaceae	Butyricicoccus	pullicaecorum	MKKQLCAAALAGTMLVGPAAQAAWADSQIPAWLDPNAGAVTVPTGQTAQTTTGSVSGNQIPSWLDPNASAVTTPTAPTTTTTTTPNSSTTNDYYHIPGTGQAPGTPGTVTTNTGDVYPTYWLGFSAEEATYYLQQQDPEIANAEMLYYNQIEELVRNQNKTVLANRETLASIEAVDLDAAIDDMEAAIDGMEQAIAGMQQLANSVSSSLTTVDPTVQNGAATVTVGSATVVLLQNNIAQMQTQLAQLESQLEELENTDYEPYEKQFESIENQLVMAAQATYAGLMTIQQNYIVTVQQSDLTNVTYNEMQTRFQLGQISQQQLDQARLAKTQTDSAIQSLYLTLRNAKEDLSVMLGREPSRSYMLDTIPAVTPDMLALLDLDADMERGKEKSYDIYAAEQ…
A0A1M6S2A9	SP(Sec/SPI)	Protein	Bacteria	Fibrobacteres	Fibrobacterales	Fibrobacteraceae	Fibrobacter	Fibrobacter	intestinalis	MSFRAVNIIATLAVVAALAAEEKGDSLYLDFGTALQAVLTNNADVTEAKFAWLSESEAATGAYGKFEPRLVGRAFKETAERPGALFTETKEEYKIGVQGALPTGTEYNVGFNQATYTHSDYTSELYFGGELRQHLLKDGPLFFSATNELEQARLRRELAYQKYRDALNDVLEKFCDAYWNYYYTDRFLASATESARVAKDIVEDAGKRLKQGLLSPLDYSKAVAEYSDRESARLDALDKLRGARLTLLLTLSSGEYIHDPRPIAMRPDLAPDSAARLDSLTFLDSMSLMHPGYLSQGAEVMLRESELSARRADWLPTVDLIGNYGIRSRNDKAREAVRNFKTEGKRQTVLAGGIEINIPLFGGVAEQHRISAQKYSVRAARTRLMLLQAQIFEEFRILQ…
A0A0G3WIG6	SP(Sec/SPI)	Protein	Bacteria	Elusimicrobia	Endomicrobia	Endomicrobiales	Endomicrobiaceae	Endomicrobium	proavitum	MKKLKLFLSAAVLAVCSAGAFGEVLSLEDYVDLIKKNNNDLIAVQASIDAVKGKIIEIDRAYAYYFNLGGSYTDDKSGRPYSYPTLTTNEIKNISYDASINKQFAIGTKVTLGLNGSLGSYDLITGTKYDVTDVAPFIRLEQSLLKELGGGATKANVLKAKADAKSALYLLEYKKQSVLLNAKLAYWNLSYARSVVDFRTTSLDRTQKILDWNQKRYAKDLAEKSDLLQSQAAYKMRDLNLRLAKESEVQASRVFNGFLNSSSEKVLYDVEAFMKMGNNFEKGKVISKKGQRADLLAAFEDVESAKQAAVASKKSIGQDLVLTGQFSLNGVDEKYEVAKDYVLKGEKPAFTVGLKYTLPLDFSARSSIKSGYESAKTSAQKTAESAKIKESNDWLQLVD…
A0A1I6ECJ6	LIPO(Sec/SPII)	Lipoprotein	Bacteria	Proteobacteria	Alphaproteobacteria	Rhodobacterales	Rhodobacteraceae	Poseidonocella	sedimentorum	MTKPIKDRLSPEAPRRASRSFLLVALVGALAACEPHPAGQQQVARAAPVPQKIKASAGPISLASFAKILSAADEAILAQGLEVQIAEQTALAATGAFEPEFYATLDRSGQTAQTSASEFLSQGGGTGSSGEPLPYEELEVEGRVGIEFLDRTGISVDLFYEMSSVRNSLQATANRPTPEYFGAAGLEVRAPLLRNAGRAVNTSNEVVASIETKIARETVRLVTSQRLFDGISTYLMVQRARAQLDSRRRVAALARRLQTEMSSQVDQGLRSQTELIEATAQRVQRESAVTLAERELAERIGAFQIYFSGVDGGSGRWQPTDSLAPVPARYVARSSYGSLDQAFARRPEARINALRLEREEVLRLVAENRTLPQADLVFDYRKTQLDDDYVPFRDIYSRS…
A0L9Q9	SP(Sec/SPI)	Protein	Bacteria	Proteobacteria	Alphaproteobacteria	Magnetococcales	Magnetococcaceae	Magnetococcus	marinus_(strain_ATCC_BAA-1437_/_JCM_17883_/_MC-1)	MINRKYHQRGQRLLRLTLAMGLSLSAVSAQSAASTTPPIQTPSERLVAAADLPNMVGEAIQAAPAQPPAEKGEQAQSADENVVIPTPPANQQPPGAIAEFAVSSWCAGAGSVIAPSPEQPHMTLGQLIGLLQRHNATLQTKQLAQQSAEAAVQRAKGVFDPLVSFSLKRSHQEEPNNIEEKLTRYTSIYKTDSTAVSMSMSKLFSSGLQLEAEVSETKLMTSTMKTLDANEPDNHRASYSLSVTQPLLRDARSSVVEAPVRAAELGHKAAEHERLDTQSMVTAEAVIAYHDLVLAQHKVAAMQEKIAMANRLLGMAEDLYKKGRLPQSDVWEVENSLSRFETALAEAQQGQREQSNRLRTMIMQSQGEDLGVLQVADVLPKKISNLPTLTESVEQAYAK…
A0A2K8KW71	SP(Sec/SPI)	Protein	Bacteria	Proteobacteria	Zetaproteobacteria	Mariprofundales	Mariprofundaceae	Mariprofundus	aestuarium	MNPSFNRIIVTTLLLSAWAMPAAAEEMDLKTAIERVISSHPDLDVSLIDRQIAQTDSRRVEGMLDPVVTARIGASEETVPTSSSFQPSETRLGQLSASIAKPLASGGTLGANFNYIRTSQAYPPSPLAAQLSSFNPAYRNQINLNYRHPLLKGSDRPDYSQSLIASEAGVRAANMQQLVTARILALKATNAWFQLASDDINIRIADQAVQRANELLNYQQVREKFGLIETADRLQAEALLAGRKTDLQRARARRASSLNNLNMLMRRAPESAIDIRIEATDERTAPEMHTAMAIAEQKRAELKLLKAQMDAAEAQLMIARDGDNMKLNLVAEVGTRALDTSAAGAAAGGLSANDHYASLSVELSEVLGRNSARATMAKAELQRQRVNAQLRSTMEQIRS…
I0IEF9	LIPO(Sec/SPII)	Lipoprotein	Bacteria	Planctomycetes	Phycisphaerae	Phycisphaerales	Phycisphaeraceae	Phycisphaera	mikurensis_(strain_NBRC_102666_/_KCTC_22515_/_FYK2301M01)	MASLGCLALTGCLAPERSPLLGVDWPEATREAVADAAEDAAAEAPAVGFAAGEAEAVRIGGSGELRLTLGRTLLMTLAANRELAVSAQSPAIAAALQRVQRGVFDPEAFAELTYQERSITETSRATGERFSVDGDDLRTVAGLRQLLPTGTEVELSVDQQRSSSDRAPEQQDARLGLTVTQQLLRGAGPAANLVRLRQAGLDVDASRHELRGFVQRLLADAERAWWLYRLAGQRLALFERALELAEQQSEAARRRIAAGALAPNAGAAAEAEAALRRQDLIDARSLREARRLALLRLLGGPTGDLDGPADADWLTRPVATEAPGDDAFGADPPPVDDLEERVALATRVRPELLEARVRLEQDRLETVLTRNGLLPRLEVFLDLGKAGFDDTFAGSFDDL…
A9FFG8	SP(Sec/SPI)	Protein	Bacteria	Proteobacteria	Deltaproteobacteria	Myxococcales	Sorangiineae	Sorangium	cellulosum_(strain_So_ce56)	MTNLYTTRTPLETLPVSLRRMTFSRSVPLPWLASLALAATCSLSVAARAETLTAEEAVRRAASQNPSLRAALLEATAARQAVAAEEGARKPTLSASVTGDYKEPFHNGADPVDADGDGVPDTDANDKPLTIPMLKRSSTTSVTSDVALRYTTDVGTSLEVGASARSGTPGPNYGAQAYVSARQPLLRGAGTDAVLAPYAQAQASAVAAEQERELAASQTALDVLGAYWELWYAEQAIVVQEQALAAAQRLLADAKARAETLGTGTKVDVLRFSTSAASIADSLSQARATRAARAIALGRALGMAPASAASLAPTGAPPSLGALPSADALVRAASERSLELAALRADLDAQRARVSAAEDADQIRLDLFAMASMDGQWVRDGLPGLSLPGGRPAFGVLGG…
A0A4U1IWJ6	SP(Sec/SPI)	Protein	Bacteria	Proteobacteria	Deltaproteobacteria	Myxococcales	Sorangiineae	Polyangium	fumosum	MNRTSKWCVAVCSLALALSSADAFAQQTPSASSRPGSPVVHEITENDVILLVLRHNPDVASAILSEKQAAILVRAQEVRYPFVLTANGGYTHSASPALGRDGQVSVGERDVFSLNAALRKDFATGTVMSLSVQSSRSSTSNPVGELVTAGAAGVGYSMSTRLSLTQPILRGAGTRMGEAGLRAAELDRAAAHEGRERVASEVVRDALTAYWELWYASRSLGIEQAARDFAKVERDAADQRRERGALAAVDVLSYETRIATLGESVTSAELSELQRGLELAQILAVIDPNVRLRAAGSPDSPPVPTVAEVEKALTSLSPELKELEARVASAESRAQVAGDAYRPRLDVEGYVELRGLGNGSIAPAFAQIGTFGAVGGYVGFVFEAPLTTARESAEVENAR…
I4C9R6	LIPO(Sec/SPII)	Lipoprotein	Bacteria	Proteobacteria	Deltaproteobacteria	Syntrophobacterales	Syntrophaceae	Desulfomonile	tiedjei_(strain_ATCC_49306_/_DSM_6799_/_DCB-1)	MISAVKYKLKLLFFFAMSAPWLFTSCTFTQLRAFQPDIHQLATANRTAASMVENRLRPATLVAGKQWLILEDCRNITLMNNLDIQVARQDEQTKRQLRNGQMAQMLPHAAVSGQLSDRDNIGWSYSEVIAEEGLSASTAPRPVISFPPYPYRYANGRERSTWRYSAEFRWSPVEALTAFYRTKSRSNQRISAYYERIKRAQKVLGRTESSFFRLLALQEALPMAARLKSIRSDIVDKRAELIEKKLVNIEEYNDAVQRYIRARRIYVQVRNDLEKQRNFLASSMGLSPDYTIDGGFYVAGKLEEPGFRAEMADLEAQAVRTRPELYIAGLENLSSENDLKASYIKYAPQVTGFYRYNRDKDKFLLDKEYAEYGMNFRVDLFDWIGASFEGNAAQSNIYK…
A0A7C3CG17	SP(Sec/SPI)	Protein	Bacteria	Thermodesulfobacteria	Thermodesulfobacteriales	Thermodesulfobacteriaceae	Thermosulfurimonas	Thermosulfurimonas	dismutans	MRPLAAGIALAVSLFWSSTLHAVTYREVLAEALRYSPRLRILREEIYIRDALYHRSLSSFWPSLSLNARMERFENLLPSSGVVTAGGEVIGGQPDEWRNSFYLSAEYRLSSFYKNWPEKEYYRHLRKEAACRHEAEVRRLLRRVTQAYGAVVETRIKLEYADKILARLKEIARLEEELYRKGELAREEVIRTRAEIEAHLREMERLRSELARELSTLSRYTGRFFGPEEDFEPLRPEMEPKGKPAPELSPEYLAERARLLALRENRKAAERERLPDLTAYARYDLYGASTRSMGEALDETRATAFTFGVFLSLPLFDGGYRKWERVRALHELKRQREALRLAELEKTREIRDLRLRYESTRRSLRSYENLLRHYRKLHRIAVSARKLGGRSEIDVLRLE…
A0A2W1KN75	LIPO(Sec/SPII)	Lipoprotein	Bacteria	Proteobacteria	Acidithiobacillia	Acidithiobacillales	Acidithiobacillaceae	Acidithiobacillus	ferrooxidans	MKKRRSCWRTPVRHPGNTRWVLACWMLIGILPGACAGSLTQNDADGAGLGSALMNALPASPETVAPGLLPPPPARPQAQAQAQAQAQAQAQAQAQAQAQAQAQAQAQAQAQARRAVKKRSPVGPAPMSPASTAIRTPAAPPPTASVASALSSGHGATKARNSAANAGTRPADHGAAVTITAPPAPALPDLHATAHSSAAPAGALAAGGGNKLHELLATALANNSDIRLADQSLREAQAESLDAFGQFLPHLNFQTQTQLYGNQTNQPSVSLIGSTIVVTQGNNYSNYLSVMASLNLFEGGQGIANLAASRQGVHAGHEQVSERRMRTALNVLAGYEGLQSLQWQLRAIKRSLVFMRQDLALAEQRVRQGNESRIDLNQMRSQVANLEAQRQDTEKRLLK…
A0A264T806	SP(Sec/SPI)	Protein	Bacteria	Proteobacteria	Gammaproteobacteria	Vibrionales	Vibrionaceae	Photobacterium	sanguinicancri	MLNRNMLTLTIKPLRLNRVMAGIALTCSVMAVTAFSPVVNAITLSDAWLAAKANEPQYLKSQIDVQIGEADVDSSRAGLLPGITASAGANWSDSNSDEVTGQYGIRLEQTIWDSTKWRTLDASEARLMSKALQTSAQKNALAEKVISAYLDVASSQAALNLAEQKYNESAKLLGLTEQRFKAGKIMATDLEDTRASHVDDQASILKAKAQLLDNQAALANLINVMPDQVDEVNAEQLFAPPLKYNGEQHWLKMARDNSPELLVALQNLKAAQINKDTAKAGYYPTVNGNVGYRNETKSNSNDLYAGLNLSVPLDLNGSTSASVEKASLQILQAKQDVRAVEIQLKQDVQIRYRKLALDWQRVEMALQQVNSRQQVLSSKQSVYGAGLIDSLEVIRAHNR…
V8CAF7	SP(Sec/SPI)	Protein	Bacteria	Proteobacteria	Epsilonproteobacteria	Campylobacterales	Helicobacteraceae	Helicobacter	macacae_MIT_99-5501	MRILYVFFVCGVCALGVKAAPSTLDSTQSTNTASTTSITSSTSQDTTLQSPFSQSPAFDDPASKSPISQGLGERGNGGQGIVGKGFAEQGFESALGSPTKEEQLASEYSSQNLQDEVESLLKESKHQVNLAELLEAAKSNDSLQAQLLQVESNRQIARVAKIGFIPKLDVDYSLQHSYSDLRSLDANAMKFGQFGNYRTQNFNARFSLDLFSGFSTINLIRERAATYRSSVANAEYARQSIYLQVIQEYYSYFNNLSQLLSLKRKYEEVRSDETRVKRLYDAGLSTIDDLESLRSQLSLTEYQIADMKLSVEQNLFMLRYLTKLEFDGLVRQDISTPRLSSDEQRQDIVALSEQTKALEFQKRQYHFYPTVTVADTYTYRIEKPDYATRVDPQFGNFMA…
M3JEC1	LIPO(Sec/SPII)	Protein	Bacteria	Proteobacteria	Epsilonproteobacteria	Campylobacterales	Campylobacteraceae	Campylobacter	showae_CC57C	MKKIYIFLSFCVFLGGSEVKFEGNLHELILAAQSSNLAQISNYEPQKAQLQKDAVKSAYMPSLTIDGGYSFLSGDINVLRPQRAATARAILELAVYDGGKREALLSSLSHLSAAEILKNEDYQNLLAFNATKLYFSFLSLGELATAKEGEINYLKNALNRLEKYYRAGLSDESEYEAINARYAMALAERLEITQNQNEIKNQIYALTGRDIKPVAGSRIAFLDDENSAPQKSAKPELEALRLNFAAALEDEKITASETNPQIFIKNTYTFMRTHYDRNLLPAQYRSVLEPYFDDFFKPNLNTNELILGFSWKAFDFGANKKRREIKRISALQAKLNLDQKRLQNELNLANIKNDLKTLKQKIAAGESALNSAQTSLNAVSKKYEAGLLGYVEFLNATAQ…
A0A147H249	SP(Sec/SPI)	Protein	Bacteria	Proteobacteria	Betaproteobacteria	Burkholderiales	Comamonadaceae	Pseudacidovorax	intermedius	MPIPRPPAATFVRFARHAATAAALFAFFSSGASAQSFQQALDAARLHDAQYSAQVAAAANKRLQSNQASTAFYPYATAVYSKSDVSADTANSETRYVSLNQPILSYDRFLTLQQSDPLAAQAQADLDQADNDLALRVFTAMADIVRYREQIRALGVQIDGLDEQLRRSTRMRELGQGTVTEVSDFQVRVAIAQANRVSLRNSLQAAERNFTLVTGLAADTANLEVQVPAWSDERPLEELLVQVRETAPAVRSAKYNVELAEIAAKRVTAQYLPQVVAQVSKGQRTGSPLDSSPKVAVTFSAPIGTSPYYDYQRAANDILQKEEGLRYVQDNLTNEFTRLRMANQTYKDEIRIREQAVEGARLSVDGNIKSYQGGVKTNIDVITSYQTLADTEVALVTSR…
P02930	SP(Sec/SPI)	Protein	Bacteria	Proteobacteria	Gammaproteobacteria	Enterobacterales	Enterobacteriaceae	Escherichia	coli_(strain_K12)	MKKLLPILIGLSLSGFSSLSQAENLMQVYQQARLSNPELRKSAADRDAAFEKINEARSPLLPQLGLGADYTYSNGYRDANGINSNATSASLQLTQSIFDMSKWRALTLQEKAAGIQDVTYQTDQQTLILNTATAYFNVLNAIDVLSYTQAQKEAIYRQLDQTTQRFNVGLVAITDVQNARAQYDTVLANEVTARNNLDNAVEQLRQITGNYYPELAALNVENFKTDKPQPVNALLKEAEKRNLSLLQARLSQDLAREQIRQAQDGHLPTLDLTASTGISDTSYSGSKTRGAAGTQYDDSNMGQNKVGLSFSLPIYQGGMVNSQVKQAQYNFVGASEQLESAHRSVVQTVRSSFNNINASISSINAYKQAVVSAQSSLDAMEAGYSVGTRTIVDVLDATT…
A0A317RBI9	SP(Sec/SPI)	Protein	Bacteria	Proteobacteria	Betaproteobacteria	Burkholderiales	Comamonadaceae	Melaminivora	alkalimesophila	MPALPPSSRALSALALAAGLLLAGAAPRPALATDLLAAWAGAEQHDRELAVARAARASAQPLREQAAALWRPGVQLTASAGAASHDSDTRGAHFAAPGMGQNDGVDFSTSTHGGTATRWALQASQPLYHPQRRAQQQQLQLQADMAELQWQAAHQQAMLRTAERYLDAALAQQALLLTRQQLQAVQRALEEAQERFRIGDAPITDTHEAGARLAALQAQELAAQVELQVKLRLLADSTGLPPETLQPHLPAAAAAVATASTALPLAHWQQQAEDGNPGIRLQRLAQELAHAEADKHSARAAPSVELVAQAGQERLHGSGDFGRSRSSARSASVGVLLTVPLYTGGMREARQEQTLRQLEQAQAQLDSTRQQVASQTHAAWLGLSAGAQRVQALEHALQA…
A0A410H4S6	SP(Sec/SPI)	Protein	Bacteria	Proteobacteria	Gammaproteobacteria	Thiotrichales	Piscirickettsiaceae	Hydrogenovibrio	thermophilus	MKGLNYVSKSLKLVSLRLSGLVFAAAIWSSPASASQLQQLFEVALANNPQLSAAEADSAAAMSDVRQAESEENLTVNLKSELSYAWMKESSFSRTANQLVAVYPLYQPEQSDLNAAASQQHSSRQYQLDATRQQLLLQVALTYFRYWSQQEDLHFLQKERRSIESILQQVKQRFQVGYQDLNDIVEIQARLDMNHADALEARQSLERTRQNLAALLGVDHLDAIPQTAFGFPVDVGDEVTQLAQRYGLANSQNRQAWPELVSHHPSLFALQASADALRNEAEYHKNKDTFQLDAFGTLVYNDSGNHYYDDMEGARGGVQLTVPLYLGGRTESSVSKARHQSQKRLAQKREQQLKLEAEAKNAWLGLQTGVARVKALQSALVSNRAALKATEQGLQTGRR…
A0A1Y1RU68	SP(Sec/SPI)	Protein	Bacteria	Spirochaetes	Spirochaetales	Spirochaetaceae	Marispirochaeta	Marispirochaeta	aestuarii	MLFFYNRRLVSDNYEKVHKARTKRFMLLLIPYLAALLIAHPGEGFAETIEHNEISLDEALEEVMVKNYRIAAAEVEVRQHEAAVREARSTLLPKLVALGDYTKNEEQTLVSPMHGSPEPANPLEFDRDIYTGVLRLDIPIIDLASLHSVGATRHMLNAGKAQASIVEQNVIAGVIEVFVQMAQLSDSLALMDSHITTLKRRHEELETLSREGRVSPASLAELTASLDSAISDRLEILYQKDVVAYRLGEMLGRSEAVYPRNHGFSVSAIDKDDFDEKTISGPGSLAADAQYAAAQEAKKSTLSAFAPRLSGFASQTFRASAETDIASEWALGLSVSMPLFTGGERAAHLQSAEARLKAARYELDAARTNEQSEAQIAMLRSDNAASRREYLAKAVENQE…
A0A371X4I3	LIPO(Sec/SPII)	Lipoprotein	Bacteria	Proteobacteria	Alphaproteobacteria	Rhizobiales	Aurantimonadaceae	Fulvimarina	endophytica	MTPRLIPALAGALIVALSACPSVAGNGARMEPGAASDAPSAATPGETSAPAPDLWPLRGSGTGTAGEGSPSVDGLATGGIRGGPQGPLAGAGDVSASDLDALDAYALRLAPAPADPAPAPVGAAVAPAPVTASSVPLSEVLRDAAFRAPVVAAAKAEIDAAGASVREAWGAYTPRLEVSLGYDAFGHDRNGLDRPREFVGGVSVSVGLIDAARRWRLDAARERLGSSRWAASAVRDRLVLDIMQAWIETVSARQTAEALNRTASAMRAMRVSVVSRQREGYASDTDIARLDADIAAIEQEVVFARLEANNAASTLSSLAGRRLNPAGYPKVGPFIARGRAWLSQRAQTANSQLNASRAETRALTADASAARGDLLPGVDLTGRYDRALNPSGIHRSDDA…
A0A564G1M4	SP(Sec/SPI)	Protein	Bacteria	Proteobacteria	Alphaproteobacteria	Rhizobiales	Methylobacteriaceae	Methylobacterium	dankookense	MARTLLALACAALLAGPASAEEAFPAAAIGLRSSIGEVYAAAPEPARLPGRARAFLAVAPPALPRSPRGGSADLMDAVSIAIGESDLVRSSVAERDAADTRVGRAWAAFAPVVSGTAWIGRDPYSAPSYRDPGKTAGISVALPLLDGGQRLYSQRSAENAALAASAEVRRTTEGVALETINAAVELNFAVRQAKVLEENFRDLTRLQAAVRGRVAAGHASEGDVADLVAELNDVARTLVAAQASAEKSQAVLSAQLRQASPGRFVLPNLDAVQRHGLDNLARLTRARNAGLQASWHRYNAADDARKAAIGRYLPRLDLKADYRATENYRSVSAPEGLSLGLQLNVPLVELTTLADIREAGELADAAMHRALAEDRKAATQLKVGWVEAKAAAERAKFAR…
A0A2U8WU96	SP(Sec/SPI)	Protein	Bacteria	Proteobacteria	Alphaproteobacteria	Rhizobiales	Methylobacteriaceae	Methylobacterium	terrae	MPVRRARLERLGWVLALLAGSAGAARAQSLEEASAAALETSFVLRAERARQDGAEERLRGAIDAFMPTVAFTADRPLRSRITYAPDATPPVVGLDATPRRSPTVVGLSANLPLFDGFRRWNTYQSARVLAESGRLLLIGRRQQVLLDTAIAYIAVLRDTRILAAREAQAAAIRRITAFTDKQFELNDATRTDVALARSRVQEAEALRVRAQADLTASRLDFTRLTRMLPERMLPPRLPDGLPRSADAFAEMVRTANPDIAASLLEAEAAGYQAKAAVADLLPKVNLQFSKIAQLGYSPVLDRITDTTTRVVASVPIYEPGSLPRIGEASALARQRGYEAQDRELATLTSARIAFARRQATAEQYTQLVARIRELRETMRGFAIERAAGFRTVLDELNIR…
A0A2T4JQN8	SP(Sec/SPI)	Protein	Bacteria	Proteobacteria	Alphaproteobacteria	Rhodobacterales	Rhodobacteraceae	Cereibacter	changlensis_JA139	MRPTYYNLGIPILNKGVRHAFAAASAVPRHRPGRRPAMRRSGGGALVAGLAVLMLSGQAVRAESVTLMQAYTRMMTAGIETGIIDADLAASAEGVKQAKGQRLPRVQLSLQYDQIQQEVISSDNETYAEGSSQYPKVTFNFSVRQPIYDAVRFRALPLARAQDAVRQADAEVARNRIVRDMIVAYFEVAQAQMRIRRAQAIIDGRADYVRSVEEDVAAGRREADVLIRAQGDSFAAESDRMEAEIGLAEALAGLQRYAGLDVTGVALDGARLGVVDLANIDRSMTEAALLSMSPDLQSARAAADVGKRQIASARGALQPTVDLVLDFEHQTTEGSLFGGGSKTQTVTGGAMLTVPIYEGGIRKSRVREAEAGLRAADLKVQQTERAVLARYKALIGAAR…
A0A095XUB5	SP(Sec/SPI)	Protein	Bacteria	Proteobacteria	Gammaproteobacteria	Cellvibrionales	Halieaceae	Pseudohaliea	rubra_DSM_19751	MCQSTEERGLIAPAALRLCCCLALIVGFQSPAQGTTFAELERGLLANNAQLRAAEQQLEAARRSAEAVAFERWSPDVRLGVSSALSRTESGIDSSDAVAIERNEVNVGFTSSLNIFDSGAANIQTRLASNALDRERIQYTKTLISLYTDLYIAYASLSVTADEIAENEALLERQRNLETQLKAMLEAGTIDKPQLQSLQETLFDIEGAIVNLSRQRQQDIERLWNLTQTSISESKDAFDSIPDADLSELDGIERLFPDSVMASQLWIDNPDVVLAELTLAAEELRYSASEAAFGPSVSGNFQAGLSETLSPDAAFKSPESGSLSGTLQLSIPIFDNGVRRSRRSAAAARQSASLDQVVQAKRDFVNDVNRSLFTLRAAQERRDLLRERLALASEAVSDS…
A0A5P9XTJ6	SP(Sec/SPI)	Protein	Bacteria	Proteobacteria	Acidithiobacillia	Acidithiobacillales	Acidithiobacillaceae	Acidithiobacillus	thiooxidans_ATCC_19377	MKQMQLALVAGVILMLASLNAPALTLEHFWQETLDHDPQVQLYRQQLEVASQSQPLALAKLLPQISVHASAQWDNHRIQKPYDKYDPNSVLFSRGRHNIIQRWSAQISQTLFNWSALQNYRASGDQVAAAAAQYQESVQKLERSAIVAYGNWLLAYANLQNLKASEKGVARQAYAAEARYRSGTTGILGADEAKVALARIRAQLAQALAKWHGAGAVLEQFTGKKSPPEAPKLPQIIHLPIHLEKQWQALALIHNPALASARYQLDASRKGVAAAQGGFLPTLTLVLAHQWMSENGTLYFQGAQEGAGTSGSGIPDPHHYIGTSATIQMNWAIFSGGSQQATLAEAQYQEGESFSTLLTTERSIEQILRTSSSGLSGSLQQAKIYRYSLALAKRASRAA…
A0A1Y2KWM6	SP(Sec/SPI)	Protein	Bacteria	Proteobacteria	Alphaproteobacteria	Rhodospirillales	Rhodospirillaceae	Thalassospira	mesophila	MVMKKKILVSACVLGISASGIASNANAEDLSAVYKMAMTENPNISLAKEQVSEGVANQVNAFMGYLPQVSATFDREWVKQRIDRSDNTVFALGKGNFDNRQRTFQLQQHIFSFETIMNIVSSDMGRMRLKESLETAKQDVGYQAIEAYLGTLAAADDARLARIENASMAERQVDILTRQKQGLATSYEADLVEARLAEAEARVVATRTSYQRAFAQLQRRVGNLPASLATLANNVSLPKLDETDVDHWLEAALKSSPRVRAMDYSIDERRAALAADVGQAMPTFDFIFTDTRRDSGGSLFGGGSLTHEGVAMLRLNVPLFNPGGRGYEALETRSQVDQARYQRAIYLRELRETVASTINELVNGPERIRALVKGVQTHRRIVDAVKIKFDAGQSTVLDV…
A0A1N7KVI1	LIPO(Sec/SPII)	Lipoprotein	Bacteria	Proteobacteria	Alphaproteobacteria	Rhodobacterales	Rhodobacteraceae	Rhodobacter	aestuarii	MLQAPFVKTSALKYAVRVSSLSLALVAAGCGGNIKFEKSAEELLAQMEKDGAVVPIPSSMAPSRISTSGSLTSFAAVAAQTSPNVASAQRQMMAAQARVTEAEREFYPQVALTADKINTHQVIEESSNPSFAGDDTRYDTTNIALTANMRLLDLPMSAAIVAARSEAEARQSDFEAAKQDLLQNVLTVYADAAEAIERWRLANAEVQYFNARAEFERTQSNAGELRASERSVSAAELARARSDASIAAADYRIRADRLCGMAYDTTCPYPAAARNGASLPRPTAISQAELDRVENSPEVRAMASRVNVALREVDQARMAMYPRLSLEVAVAQRDRGGSLFDGSSLTNTEDVTLQFEWDLYTSGRLRAIRDAQLNEALAIGHDYDAQLQAAVNDMRGATS…
A0A1I3QNM3	SP(Sec/SPI)	Protein	Bacteria	Proteobacteria	Alphaproteobacteria	Rhodobacterales	Rhodobacteraceae	Celeribacter	halophilus	MCYTHKRVGAYVRRSISCFRPKITHLYSALAVLSFMHPAPASAQVSLQEAVLTATANDPGVEALRQEVAIKAVDIEAARDAYFPSISLSGETSSADDDDNGLTLSVTQVLMDWGKTKAEIEETSQARVQAMSDLKMAVEDLSFEIAGFFLDVEVLDRKIAYTKEYMTFARRLAKQAQDRGRAGLSDNSEVARARLEIARADEQMAQLLANRQIALAQLEYLVGTPISDVSRPPDIGFSSHYGMPEKIRAAIRLAPEYISARASVAEAEAGVKSAKVQRFPTINLQAQALLDMNGDTETAIGISTGIDLNSRGFGQRQIQSAMLKVESAKASLNGVERELMNTASSALQRLSLLRQSEQSKALQLAESEKVLATYEQQFVAGRREILDLLTTGRDLYDAQ…
A0A127R2U9	SP(Sec/SPI)	Protein	Bacteria	Proteobacteria	Betaproteobacteria	Burkholderiales	Oxalobacteraceae	Collimonas	pratensis	MKLRPICLAIGGCLSAAAGLEPVYAQQLLVQRPLLEWASEVQVATPAAVAPQPVAAAVPAPVLHASQPLVAAPAPQVHVAAPAAAPARTIAVTAPKKAAPPESLRIVENVSALPLPVRPAAAPAVVVPAAPSLVPEAPTLVTLIPASAPPDKKSAHAALAKNKPVPPVPLPAPVAPQTPTVAAAPATARQAAAPTASAPIDPRVPEAPPATPLVTLIPAGPPSAVSIKAAQAAQKAQAAKDAEIAKQAAAKQAEMAKHAEMAKHAEMAKHAELAKQAEMAKQAEMAKQAEMAKQAEMAKQAEMAKQAEMAKHAELAKQAEMAKQAEMAKYAELAKHAELAKQAEMAKQAEMAKQAEMAKQAEMAKQAEMAKQAEMAKQAEMAKQAEMAKQAEMAKHAEL…
A0A633DPR5	SP(Sec/SPI)	Protein	Bacteria	Proteobacteria	Gammaproteobacteria	Enterobacterales	Enterobacteriaceae	Salmonella	enterica	MKKKALVFLILLSNPVDSFAENLRDVIQKGLNYNLDNKIAETEREISVYKRNQTESSYWPTFDLSAKTRTINRGDADNYIRDEDEDAMLDLNLRYTILDFARDSEYEAAKLSIAGRELNKKIQEEKSIFNIINAYFNLWEKDNNKYYIKEYLDSVTELTQKVRARVNGGVSQESDYLRAKVTLDDAKVRYETADKELKEAKIRISYLIGEEIETTEKYTKKLIVPTFIKENEVMSLSPVIKMLLKDKNIKETGYRTAVREALPKLSVTGTYKEHFRKTVSPDTQIYFQITMPLFDGGLISNKSKEAAAQVRISEYKVQNAKRELNRNYSEIRSTIEKEVKLQKVFKENQMNAKKNILLYMAEFNLGTRPLSDLIAAQRELLTANLAEIDSRMNYYVSLA…
A0A1H0R6F2	SP(Sec/SPI)	Protein	Bacteria	Proteobacteria	Deltaproteobacteria	Desulfobacterales	Desulfobulbaceae	Desulforhopalus	singaporensis	MEVASIFLKRLFRSAIFVWVGILILSGNGVTAVDPQQAVPELESDRQHSTIDKPTRGDIGQMFPGFAVKVLAVEKQQDDHNNNEDKIAAKMRQRYQSQLQASEELASAEAGETDPDTPAPAAATMQGETAVASSAGTDRQADAGKGDVSGLITESSYPGDDDGGIKDYSRIAPAPATAKRSHNITLAKNQPRGGGVAGNLQSDGATAGAATKIEADLGKTDNKTVRGKTATKSVFPGSQKLESQFYDESEFRLLEYEGVYLRPSNLAIGRSDRHGPVRQSSPLDLRGAVLLALNRHPLILENINEIAEKKAATKIRKADYYPIVSAGFSAGHQTDPGTQHLFTVSLTQMIYDFGRVGGTVDEYEHNVREKQALLLQNIDQISLDVLESLVNISRNGSIL…
A0A2T0X395	LIPO(Sec/SPII)	Lipoprotein	Bacteria	Proteobacteria	Alphaproteobacteria	Rhodobacterales	Rhodobacteraceae	Hasllibacter	halocynthiae	MRSGGPRRQAPGTVTGARAARRGRTLAPAAAAVILGACSLPAPDGLEARLIARTEGLTPLVAAEGDDARAVVRTGLSLSPEVRTAAGEVAAAADAIRIQRAARFPALGLSIGGGVGDAASRAAGAELRGRQLLVDFGRTGRAVTASDMDMRIGYVTFQEAVDEAIVEILVAYDAVRANVRLLEVREDQVAAMETLQDRIAERTAIGAAPRSDLLETRIRVRAARFEARDAELALAEARDRLAVLTGQSRGGTVPAIRPESCAAPDDAGDVLVARLRLAKADLALADAEAARLPSLSVEPVARRTEGDGRMRMGLDVSVDSDLLRGGALSAAADAALAEREAAEAAVAAARRETVLRTRGRLRDIAAAEQRIALLQSQIDLLGEARGIYRDQYLELGTRR…
W9GZD1	SP(Sec/SPI)	Protein	Bacteria	Proteobacteria	Alphaproteobacteria	Rhodospirillales	Rhodospirillaceae	Skermanella	stibiiresistens_SB22	MGCPAAYRLAARRLAAHRLAALPLAALLLGSGALPPVAVGVSAAQTAIQNDPGAADGAEEVPARLFTGDPARLADERAVNAVVGTTRAALASTGVLFAPEATRELSPREAALAALQRNLDIKRTGLNKAVTERALVEAEAVFDPVFRLSGTGSLSRSFQRTERTMQYKPATQEYVRGQQIKTGNRADDIFLCGEMADILSQPEELQVKFLSGRMIKPDSNDQCHVRTLPSTAPVALIAFNQQRVAGYYPFRKEASAASPNGQTKTYTGTLGVSQKLPWGGSVDLGLVTTYKDAYYVNNPDDASTRVYGSYKRPWTSRASIGADHALPYTKNYRDGDENLLAIDVARINLDVADFVVRGTVNQILLGVETLYWTLVGSVQRLNAAAGSVAIAEDGAARMR…
A0A1H2SIT4	LIPO(Sec/SPII)	Lipoprotein	Bacteria	Proteobacteria	Alphaproteobacteria	Rhodobacterales	Rhodobacteraceae	Litoreibacter	albidus	MGQGTRNRAILRMVLAGTTAASLMGCMGNEATRGVFSGERPVLGGKFKTTGRFAERFQTERADDDQKTTPIFGFLKRAPKDEAVTRNTSSIAIGENLSGATVQPQAALAGGTGGKEGSALIDSLLRREAVLDARSPYGTVAGAVLAANSRAAEAELRSAKLRAEAASKNWLPTIGPALTLSSLGEVVASLVIDQVLFDNGRKKAERSFAKSDVEVAAVALAEDTNDRVYSALELYITAERGRAQAEAGSRAASRLGEFAWIMDQRVRGGVSNPADLQVVNQKLAEAENQRNSDLETARTAIAELNAMSLKPLGDVRGLASVANPKAVKPLSVLKAEAERDRDIAEATINRAGFLPGVSAQGTVSKGSSGASINVGAANGFGFGTKASLKAIEATKEAAG…
E0TIE5	SP(Sec/SPI)	Protein	Bacteria	Proteobacteria	Alphaproteobacteria	Parvularculales	Parvularculaceae	Parvularcula	bermudensis_(strain_ATCC_BAA-594_/_HTCC2503_/_KCTC_12087)	MPRRFVVSLLAVTAAGFAVNVAAGESVSDSFDDNARTSIGSAPSPLNANCLGVSSAIALAVSADPRIDRAEANRLFAEAEMKAARSRYYPQISAFGTTGLGDTPPLDRRRDDQIGIQLNQELYSFGARRAASDAARLKAEAAAIGVDGTMNDIALGAARAYIEFARAQALQSISKSAEGIISQDVEAADLRLRRRAITITAASEIRARFARQLSELVTAESRSEANRARLSVLIDQPIDCIDPQTVPDFVLPGIDDVLDLSADEAVSLATSRSPNLQSAETAIEAARAEVKAAKRAALPTLSLNGFAVHFSDVEVDFFGETTDTAEEDVRLGFSLTQDLYTGGRLKAQQQSAIARLKQAQSEARLERWSLEDAVRSSLGRATAQRRAVRELQRAEEEVR…
A0A6I4T9G5	SP(Sec/SPI)	Protein	Bacteria	Proteobacteria	Alphaproteobacteria	Sphingomonadales	Erythrobacteraceae	Altererythrobacter	endophyticus	MSRIASLSVGPIALAAVGGMLAGGVTLPVRQAQAQMVASVQRSCVTMPDALRAGARTSPEIAIAKARQRAAMGRIKKERGTGLPSLSAYARGADGDSGLVDGRANTQTGIIASQRIYDFGQGHYRLKSAAARAREAKFNILDAQIQSRAAAGLAFLAVLEAQERLTVSKSREARFLALAEGVDRRLDRGLITVATASSIRAEVASATAQRVEQQLTLRNAETELAIETGLALLPCSQTEELPNLLAVPPLPTDFDVQHATSLAPAILGAKAARDAAEANVELARRVQRPTISIEGVGAYQYDNFTKEWEPAKKIGLDVSMPIFSGGSFGGEREEAWANMEAATSEIDRLKRVYRRDLLQGMQRVDAYADLAEARENAASAQRDEVNAVRKQFERGLRPY…
A0A6C2D680	LIPO(Sec/SPII)	Lipoprotein	Bacteria	Proteobacteria	Betaproteobacteria	Rhodocyclales	Zoogloeaceae	Zoogloea	oleivorans	MIRHLPAPRRLAGLLAALGIGFATCGAHAEALPAVVDKVLLQQPSVRSAQALLRAADAQITQVRSDFLPSLGLTYRNSDARDETQGQPLNRNIRRSDASLRWNIFNGGADTNRLRSIGLARDAADADLDEVLERVAYDITENYADVVRLRQTMDSLNATIARQERVEANVARRVEAGRIPSAELDLMHVRLIQSRTLLGQLRAQLGTAEYRYRLLTGQAPEGLVAPAIQPADKDGDIDGLVERIHERNPRLRAALQRTAARQADIGVARGSFFPAVDLSYSKRLDNTTIPVPVSDSDRSAQVQVSIDIPLGGKNIGRHTEAVERHQAAQADADDLLLKVSKEITDLYRQFAEAREIAPLMEERVVAAQRVAAAYELHFEAGRRSLNDLSITQEDLFNAQ…
A0A317PEN3	LIPO(Sec/SPII)	Lipoprotein	Bacteria	Proteobacteria	Alphaproteobacteria	Rhizobiales	Phyllobacteriaceae	Hoeflea	marina	MLPDLGGAMPLDWIKCECVGMATNLRAVWVLAGVVGACLLSACATAPSRQAAVADDTALPGTAGLRIATSHPSVLAAGERLAQAREKETIARADVLPEVNLTASETAYAGDLTTSTARTNGHNLGASVSLSLSKALAGVHGARAAGYATQAETEAVRRSVDRTIVELAMEKAGLERALKTEKIRSEHRKQLAAFFNRQERRFGAGEVSATELQVIRARVKFVESELVRIRSEAAFHRARLHALAGAIEVSEVDLVDLAGFVPATERQATAIAVARNPALREAEWRQNAASQNVSRAEKSLLPDISVSFNTVESSTSYTDNSSASGNGTNVRVDLRVPLFDGGRRLAELSIEKSRLREQAYTTQAQRRSTESDISGQWQGVMAAREMLSLAGSRVERNRR…
A0A370FM88	SP(Sec/SPI)	Protein	Bacteria	Proteobacteria	Betaproteobacteria	Burkholderiales	Comamonadaceae	Pseudacidovorax	intermedius	MRVRTAIALACVLACLPAAAQVQIRRQGVPVAVYDENGMRLLTATRLSMPEAPAPTPVGERIAAVAPASLRGASAPMLSAAPAAPAPAPGSLPVTPASTPSAAPATAPAASAPAGAPGLVITGQTQRFKQSLRTLALEHPEVLAADAAAASSGFEVEAARKARYPRFKVGTASGTYNSGREGASSETYTLLTAEARMSLIDGGAMSARERAAEAGSRAQSEAVKTTSQKVVLDALTAYMQVQRFDLKREVARRSTRIVQDLAKSEERRVALGGAGQNDLRMASARRAGIAAREADFDAQLAEAIAKFDSYFRFVPDPARLPLLRTPPAWQIASQQEAIARAESRSTELTEAQERVARARELVEQQEASVWPTVDAVVVKTKDPRGVTTSEPTRAALELN…
A0A4V6NXY5	SP(Sec/SPI)	Protein	Bacteria	Proteobacteria	Betaproteobacteria	Burkholderiales	Burkholderiaceae	Paucimonas	lemoignei	MYGKGDGFALPFSLKAVAAGVCFFISASTHAEPFPEKVTRLLREHNLMRMVDADINAAKAQVDVEQTAWFPKFNMQLSAGNQKVDRDQGLNGSFDPAERTFGLTQLLWDFGTTSKRINSAQTVVSKEGFESSLQRQNLLLAAVEAQLRLIRANQVIRYATESEDNIKRQTALENARMDAGRGYTTDVLQAKVQLAAAEARKVAAEGQLMEAVNRYKAVFGEVVSIDIPNLEGLAIPLQIMPQSLDESVGMVSQNNPDVLAADARTKVARSERDVATSRELAPRLDFALTRSRYKDWDGTLGMRDDTKAMVRLNWNFDLGMRATKVTTAADLAAQSLQEKADYVRVQATEEARNAWTSWRTAQERAVYLSNQVDIATRFLELARKERELGRRSLLDLLNG…
A7HRU0	SP(Sec/SPI)	Protein	Bacteria	Proteobacteria	Alphaproteobacteria	Rhizobiales	Rhodobiaceae	Parvibaculum	lavamentivorans_(strain_DS-1_/_DSM_13023_/_NCIMB_13966)	MAKNKGDCCPLGRSAGSSRLAAAALIAVLLVEVSGADALTIEDAMSRAMRDHPGAQAAQFEAEAAEREVGAARSGYFPTISLDGSVRREKTDRPTFERTMTAEEYSLTLTQPIFDGLGTPSRVFAAKSDAQAEELTAQVKLNDVALDAAYAFLGVLELRERLALLKSHEERARSIASRIERRAEADPGLRSLTVVGSSQTEEARYLVLNAERELALAETRYRELIGEEPVALEQPSEPLEVITLTADAAIAEATAAHPALAAARARAEAADGTRAAARADLFPQLDAEVKARNGRNIEGVSGPDDDYYVGLRLTYRFATGGRDFYDVSAANYREQAAAIRIHDVAREVRLGVLEALENYRSSKDTHTVLVRRQVAASELVRVYDAQFVGGQRDLLDLFF…
A0A3D9BL43	LIPO(Sec/SPII)	Lipoprotein	Bacteria	Proteobacteria	Alphaproteobacteria	Rhodobacterales	Rhodobacteraceae	Rhodosalinus	sediminis	MINAVRGEAGMSDKRTRPDVRARGATSVACKWRVAVRAGTAVAATLPLLACTSDEAALEDAGAAMTATLSASAEAPAAASALDLGDGFVPAIRAAVRQDPGFRAAEGAAVEAVQSIGVARAALRPQLSANANLGAIQETIDGDRETTTGGAGGLDLSQLVYDGGESAAAIRQAAAEALAARAERDVVANERALEAARAWIDAWQFDARLALLRGRTGQMDALMTQMERMASSGLVDRAALDAARRQIVDIRLGERRLRAEREDARTRLARFFGETPPTVERPSIPQVVTAPEAATEAGTDTAPDVVRRAAELLVAESAVAQAEAAFRPKATLRAGVTSPIEESESTDVTLGLGLNYTFNDGGRRQATLEAARTRRSAAESRLSDARSSLESELATTRAQ…
A0A1Z1FGC6	SP(Sec/SPI)	Protein	Bacteria	Proteobacteria	Alphaproteobacteria	Sphingomonadales	Erythrobacteraceae	Croceicoccus	marinus	MKFRAWLTGAMGAALLFVPAASGQTADGDGDGDGDGDGDPAGPSLPTVSERPLESSETDPLLSLGREQGDGGGFRAAVGRAVARHGSVRSAAALVDAADARRDEAWMGLVPDVQLSLQSRESIASSFSGQPGTQFERTRARSRVDGTFQVRQTLLDFGVTGANIDAAGQRLRAAREDLDATREQVAMSAIAAWYDVFAARALVGLSDSFVAEQEGLVADLEQRIASGFSAEGDIARLRSSLALARTNRARYRRMLAGAEAAYVEFIGAPPPQDLQRAPAPEVPAVTAEMAAFLARRTPSVLSAEAEARAARDDARAAKGERLPVIDGSLEGGRYGLVRDEYNGDYDIRAVLTLRQNFFTGAFPRARGASAQARAADARADAVADEAARAAAIAWADVDS…
A4SD94	LIPO(Sec/SPII)	Lipoprotein	Bacteria	Chlorobi	Chlorobia	Chlorobiales	Chlorobiaceae	Chlorobium	phaeovibrioides_(strain_DSM_265_/_1930)	MLKLVVTRARITTIVSLFFLFAFCGLQENPVSAEERALSWAISSPSLSPPTQSFLTQPALPSVASLKKESPDSLNTQASGSEGSFFLTTGERRLAPKPSPVLKPQLQENPVPRELQADVPGAPKDAAGSFFLTAGGSRLSPKPSAAVARIVPAALVPEVSAREAKVELPSVATGKELTVKGFIKSGLVLKVKQPEVSLGPVALSQPLQESIPSLEPAKVADQSGDVAGSLLLTTKMPGAADSRTGMDLSGLASPQLPKPALHDTPSRISRVDTLQATSPDRAAFITQQDTLKAELPATPERVFIKKDAVADHPSEVVQKVLPQEDAVDSLTPVVEAPVVQSAPVIADPVRPLPPVVVAAPLPDEPVPADPGPSAASAASPERAPAAAPLPAPLLPEPVA…
A0A366HQU5	SP(Sec/SPI)	Protein	Bacteria	Verrucomicrobia	Verrucomicrobiae	Verrucomicrobiales	Verrucomicrobiaceae	Roseimicrobium	gellanilyticum	MVFITGTCMAFLATARAGEGGGAASRGSVNLKDAITKALAHDPTVRKVFADVIQADGFAKEMRADMRPQVFLEASAGAERRDRSSDGFLASDEWLFSRSASLVGRQLLWSNNYFSNRYKDAQQRREATLMLEKQQRELTAYAVTGVFLDIIHARRQIMYAENNVAEHSRVLGLAKERAEAAGTQADVDLSDARYNLALNLVRERRLALKQAEAKYLRLVGEPVPNTLAMPRVPSVKSFASLDFHKNWHYKATLHQHTAATLQKDALKGKYAPRFYLEGRGTVGQDVDGIEGRDNSASAMIVMSWDLIDGGRRKAEIQQASADIERQEAITQEVYETIRQDAAAHWADYTSAGYRLDLLRKYSKSLKGTVGLYREQFDLGTRPLLSMLDIQNEVTSANIR…
A0A376BTK5	SP(Sec/SPI)	Protein	Bacteria	Proteobacteria	Betaproteobacteria	Neisseriales	Neisseriaceae	Alysiella	crassa	MLKPVTRIAAACALIFSQSAQAATLQEVLRQSFSNDPELLEARANKDAAQTDIKIAKSGHLPTFSLTAAQVLAQKHRYESSNRSSFNPGLQGRLNLYSFGGVDARVRYSEHKHDYFHHKYYETQETVGQTISQLYLSALRAKENIVAAQSNLQRHDQIIKDLQIIAHYDKGRQSELDQAMARRLRVHAYLADQTRSMELSLSRLGKYTQSRLNPATLTDPFAGENASSIVKRYQATDLGQQPSFQAQQAERESVLAELDVNKSARYPSIDLIASASRDNKEIYVNFNWDFFSPTANYQVEKSAQTLVAAEAKSDQILRDVAERSRSSEVDMRQSLNRFNIAQQQIAAQKKVIKAYELQFKIARRTLIDVLDAYSDLWNIESEVVASQNDFRDAALEYLA…
A0A292A8W7	SP(Sec/SPI)	Protein	Bacteria	Proteobacteria	Gammaproteobacteria	Enterobacterales	Yersiniaceae	Serratia	fonticola	MKNKIFRCVSKIEKCKIAFFLLITLPCVKANATEFIDIIRMTADHPSIQSAIASTDAAFFDIEQAKSANNIQVSAGLSSVGYSGQPGYENNLISPHIGFSKTLYDHGRTDAAVHGKEAAYRMQQAQVKVIRETLNQQALSLFTTSLLNAKIVNVLDQEILALKDLLERVKAIASIDPGRASEINQVATRLSSVIASREMSNTSQQQAWKELSTLLRKDISLNSELPDLKKLGLLPVSLDMAESALRENPSWIVANYKRDEATAAVNLASKWNRPTWNVQLKLDSPRHNGEMEPFKAATLQVSSDMNLWDGGSGAATLNGETKRLVAAEQDLDTTIIKLKQQLEQLWISLPLREAQINALAQQSESALKTWKAGEIQFFSGQRPLTDLISFATDYYSSLA…
I4Z5U8	LIPO(Sec/SPII)	Lipoprotein	Bacteria	Proteobacteria	Betaproteobacteria	Burkholderiales	Leptothrix	Leptothrix	ochracea_L12	MPMNKISTLLLSATALACQLVCAQQTVAQGAPSQSMAAASATAGCGGGTAQDPARGGGPLRIAASCAIDTNPDVAAKYQAFQASREEIDVARGGLMPRVDLNSEAARKWDKVTTRQPEAQSVVVTGLSVTATQLLWDGMATQSQVDRLNHTSKTRYYEFLDVTEQVALEAVRAHADVARALALVRLAEENLQQHQAFNSRQATGTLRGADSQGNAKQTEARKILAQSNLFTERSNLHDVMERYRRIVGMVPTTSLTLQDSESARALQDSTKTVNAGALIDQAIHKSAQVRAAIANLQSARAQAQEGESAYQPKVEARVRSGVGQNMDGIADKTSETKAGVALNWNLYNGGSDQAKMRQQAKLIEQAVSQRDRACRDARQVAAIAANDVAQLTEQVRFHT…
A0A1M5MCC4	SP(Sec/SPI)	Protein	Bacteria	Proteobacteria	Gammaproteobacteria	Oceanospirillales	Oceanospirillaceae	Marinomonas	polaris_DSM_16579	MRHFVLSIVKASLLIKVPLIRMLLGLLVMAFSSAAFSESDGSTSFAKALNAMLERHPALLGKQAQIESKEFLLKSAQAERYPNLNVSYGEDRDDNQEGAFILKQPLWAFGRIDAGIDYANIDVTAESIDKLRLTRKLLEDTAIAYAKVIGVQEQLRIIKQNIVQYQGFVEQIERRKLGRLASETDTQLAASRLTQAQAQEIQTQGDLRDALMVLQTLTQLPIESVDPISTDLYQHLSDDVAIRDKVLKQSAEVQYKEQLVDLALKDVNRKRSNFMPTLYVKFSHEYSDSATYPDESRVALVMEGSLEGLGLITMYQEQSAASQLHAAQRDVEVTQFDLKNRLNTLLLNRKTQQSLIEIHQSSIDTLSATLASYLRQYQSGRKEWLDVLNVQREMTEQKL…
A0A1T0AAR7	SP(Sec/SPI)	Protein	Bacteria	Proteobacteria	Gammaproteobacteria	Pseudomonadales	Moraxellaceae	Moraxella	caviae	MKKTPRILALKTLVAAMMSLAAGFTQLAVAAINPLEVNGLIGHAVQTHPLVGAARADKDAAAEGVTAAKLGLLPTPSLSTQHAGNDGTITSLAIRQPLWTGGRLTADINRAMYDDKAAVAGIMERQNEVAKNTIDIWQSYIYALSLKELYAKNLEQLADFEAMMQRRVAQGASAKIDLDLVTNRILQDQNSLQGAIEQQRIAEARLEQLVGQPIGVPTQSLPLSQMAKEAKSQSVNFGQLAFGDMSANHPSVIRQHFEVEAARHEVKSQRASRYPSVYAQYTNEYRHRGGKHEDDLMIGLSYDPGAGFSSLALARASEARVQSLMQSQEAARRSAMEAIQTQYQQFVSARDQELSLTAAVGGAQIVLNSYRRQFIAGKKSWLEVLNAVREQSQYEQQLR…
A0A0E9MNI2	TAT(Tat/SPI)	Protein	Bacteria	Proteobacteria	Alphaproteobacteria	Sphingomonadales	Sphingomonadaceae	Sphingomonas	changbaiensis_NBRC_104936	MWFHKHWNLGSNFLSGAQMGVGRTGLGRIAALALAGASTLVCAQTYGPAADPATAAHGPSVVPAGVAPELAAITERAIDANPAMRAARLNTHAAAVDVSAARWQRAPSVSVGAFAFAGGSQIVRGQNVTANLTVDQPIYAGGQIAGGIERAKASVRQSEAVTDETAQDIALRVTNAYFDYLLATRRIQALEQGLTEHRALVGSIERRVEQEVSPQVDLELARSRTAQLMEQQTTANAQSASSLEQLRVLLNDPGFTPAAPPRYDPAVYYPSDAQAVEEATTCSPTRRRLQAAALVARADQKLATSQYLPRLSAQFSSNEVTGERVGLSLTQSLNGGLAPIESARAARSRRQAAEVQVGAAAQDVQTQLAADFAENRAAGARVESSHTAAAAARGVTDSY…
A0A5P2QPD2	SP(Sec/SPI)	Protein	Bacteria	Proteobacteria	Alphaproteobacteria	Rhodobacterales	Rhodobacteraceae	Paracoccus	yeei	MFRNGLKTLRRPILAALLAGATALPAGAETLADAMVSAYRHSALLDQNRAVLRAADEDAASALAALRPVLQWVAQYTYQNIEGFDANSASIGLQASLTLYDWGRSAIAIDIAKESVLATRAALVGVEQDVILGAVEAYLNVRSATEQVELQANSVRVIGEEQRAASDRFEVGEITQTDVSQADAALAAARASLATAEGDLAIARETYRTQTGRAPGTLAPPPPTPRLPAMLETARQIGLRTHPLIQQARREAAAAELAVAAAQAERNPELTASAALTKQRSKTPSTGGLTSRTDSGSVSLSLSQTIYSGGRLPSAHRRAMANRDAARAALLNTSRQVDQAVGTAWAGIDVARAQIRAIDEQIVAAQQAYNGVREEATLGARTTLDVLDAEQSLLEARAN…
A0A0B8Z6B7	SP(Sec/SPI)	Protein	Bacteria	Proteobacteria	Alphaproteobacteria	Sphingomonadales	Sphingomonadaceae	Novosphingobium	subterraneum	MRRAAELLVSAAAIPGGFFLIQELQGADSATPFSLPDDAETHAQYDQGNLALPSPTFASAEQIGSAKASELLMPEIPDPIGAAETASKLRWPSPEPHSASASLSARAPEVAIATSDTTGQPQAAKAQLQLASAEFSQVPRSNNGDQVMVAVDPVAVITDPHPSEPVQQNVSSINAQSGTKMTPLAALVADVPSSTDVDLLPDILTDQAPPTDPKSVTAPTPVKADTSAAVVSPSSSFSDMVPEAPTKALPETISTEPSDFGGALDAASVKHPGTEVTRSSSGLVAPSRPGDAYLHDAVFHVAPVARDIGSISGAKRPVVETTSAKLVEIPVTSSNSRPMPSPLFGLEKTAIPLAEPQASLGPKSAPGEQGPLRVSTLADAIAASYARNPRLLSERAVLR…
A0A512AL50	SP(Sec/SPI)	Protein	Bacteria	Proteobacteria	Alphaproteobacteria	Sphingomonadales	Sphingomonadaceae	Novosphingobium	sediminis	MKRLQSSARLALWLAVPLALAASAHAATLEDALASALSHAPEVAAADADADAAASRVDAARAEHMPTATLTGTIGYGRLDPGGFFGLGRADVTPRAAQVAIEQPLFTGGRVGAGVDRARAGMAAAEAGKIGTRSQLVVAVTQAYGDVLMTAQLVDLYGRLVAETTEIGRQAELKFKAGESPSTDVAQASARLAEARAALARAQGMQVSAQARFRDLTGLEPAELQPLPANPALPGTLDEAMDSAMAANPMLAQAEAGLRAAQAAARGARAERLPTVGAFAEAATVRDQFFPGYRGDSATVGIRARWQIFGGGRVSGRIAESNSAVRAADARVRAARQQTEEQVIAAFQDVRTAQLVEQASDEQTAAAAKALESVRQEVRVGMKPQLDLLDAEREATAAA…
A0A069E0P0	SP(Sec/SPI)	Protein	Bacteria	Proteobacteria	Alphaproteobacteria	Rhodobacterales	Hyphomonadaceae	Hyphomonas	adhaerens_MHS-3	MSMTLARRLTVSLLALAAPVALAQPISLRDAVQQALSHDPSLDQAEAGVERSKAGVDAARAGRGLQAGFQAQVGAVETDFTQDRISQVPRSAGLQAEWTVFQSGALGAAVNAAKAQRDAAGYQLLGARETLVLDTFEAYANAWLAERTVEVAEARVSTFRIRLDETQARFDQGQVTRTDIALTEARLASAQAQREAARAALSGAWARLARLTGVDHAVTQEPPELGEVVGGDMQAALSRVMSKNPDLAAARAAEISAGHRVTEAKGRFGPKVSLKARATTGEDVYFFFEDQISDVGAFVQVEVPLLTGGLRNASKREAVAGRSAAMANVRTAELQLHEAVIGLWGDIEARRLSLAAAEHAETAAALAAEGAQKEQAAGIRTLVDALDAENEYRDAQIAR…
W0RGI7	SP(Sec/SPI)	Protein	Bacteria	Gemmatimonadetes	Gemmatimonadales	Gemmatimonadaceae	Gemmatirosa	Gemmatirosa	kalamazoonesis	MIARIAVPLAALVAVSGARLALAQQPVSAPAVTLSLDDAFRVAERESETVRVAEAGVLRARGQQYQARSQYLPQINGSANYQKTLQSQFQAITKQSAPPPDTSSGPKLSSLCTPEIPAGATAAERQAALQLAQTCGSSGADLSGISRIFASPYTFTLGLTGSQTLFAGGRIAAANQIANASKRVADIGVTAARAQLRLDVAQAYYNAVLADRLVTISESSYVQAERAFRQTSLGQQVGNVAEFDLLRAQVTRDNQRPVLIQARSQRDVAFLQLRQMLNLPTTQPLVLTTDLPLPPTPPAATLRTVTLPEPNAANAAPNAARGRAGLTNAAQGEGLLAVDPREVLAEDPRVASAIDSVLGVADTSARERAPSRQARENVTVQRNLLKQARAQRLPQIALS…
A0A2N5Y710	SP(Sec/SPI)	Protein	Bacteria	Proteobacteria	Gammaproteobacteria	Cellvibrionales	Halieaceae	Kineobactrum	sediminis	MIHRIQSKGAQSIPGLCLAAFGLLALATSGIAATESGAGSGETALSLDRALAVARADNPLIAIDRARKARAEGARIRSRQGFSPRISLSATHLRLDTSLLDNPPGIASGFPALFGARGLGPAEGQVAGIQLVQPLVNVSAWNAHHQAGSALDAAELSLHRSRREVDVAVVEAYFGARTAGRQVAAEQKGLATALRALRQAEAGFEQELLAPVDVLSARTRVAEMEARVALADASVISAHAMLRRILGMDGDAQLVLTDPVPQPRVPEPEVVINQETLSNRRDLQALERGLEAAEFGVRRARAAWLPDINLYARYDRLYGNDPLEFDETGWLLAVHLRWTLFAGFSQIGALDEAQATEAETRVRLRALRQQAWAEAQTAHAEWTAEVLGWQSVSKGVLDA…
A0A2Z3GRH7	SP(Sec/SPI)	Protein	Bacteria	Bacteroidetes	Cytophagia	Cytophagales	Hymenobacteraceae	Hymenobacter	nivis	MQKRHPLLARANYRITATGIGLLAATLSAAAQTNSNPPATRPGAQSSQQGGIGGPPVGQQQQQELQQRQQQIQQSMLPPQMPAGPSSPAPGGQPGGGGSQRTGPPSLGPGGTGMVGEPSGATTPQAQFGSSPSAGGMVGAGQATGAARTLAMAPATLSLGEAIGIGIENNLTTLLATERALEARAMRQQVRSFLLPNLFGTAYQQNRTLNLVAQGLVPSGGQDMSSGMGGSAGGGMAPLIPSFVGPFNTFDARLNFSQTLLNLSALRQYKGIQAAVQVADLTAQLAREQVATFVALAYLIAQRGSLDVRAARADLVLAEALLQLARQQREVGVANGIDVVRAESRVAQQRLRVVQAEASAMQDRLDLERAVGLPQGSATVLTDTLAARPEAIPAVAAAL…
A0A143BKA8	SP(Sec/SPI)	Protein	Bacteria	Gemmatimonadetes	Gemmatimonadales	Gemmatimonadaceae	Gemmatimonas	Gemmatimonas	phototrophica	MTRHAFLLVFVLVASGRPALAQTSDSAPAAPNAPLTLQAFVERAIATSTAVQLAVTRRDEADAAIGSARAARRPTITANAQFNWQPSANAGASGLTWSPDPTAPLEQRVRYLELAAPSAALGVLNPQILASAAQYAWIGGISSQSTVLDGGRTRAAVAAAKARRDASDAIIDAERARARLDAELAYRQLQLAREQVATAVRARETTSGERDAACSRWSRGLVSELDVLRTEMALADLDRRLADARATESRAAQRLRLLGDLPAGSELQLATPVDASSLGDLTAIEPTELLVAVQQAEHRSAEAAVAAAQAEVRATRANRLPSLVVRADLQAIRAPTDPLSLGGVWQDVQTVTVGFQVPILRPGQRSAERSAEARLAQSRVDVKRVADGTRLDSESVSAE…
B1ZWT2	SP(Sec/SPI)	Protein	Bacteria	Verrucomicrobia	Opitutae	Opitutales	Opitutaceae	Opitutus	terrae_(strain_DSM_11246_/_JCM_15787_/_PB90-1)	MNRSVCLSLLTFGTATVLATAAEPALSLDDCLKLAAQQHPALAASHAGAAAAAEAVGEARAPYYPQVDLSAGYHRWQRRAFLPSGLALPGGGVPERVGPLDDWNAGVVSRVTLYDFGERRAGVEAAEARHGGAQADAAAVQADVRLGVRAAFYALAAAQELRAVAAKSLARAEAHRELARVRREAGAVPQADVLRTEADVADARLQVITADSRIRIATGQLNTAMGRPAETPLGIVAELPVETPPDSAALAAAAELALARRPEIESAAKRATAARAAVTAARASRAPKLRADGSFGWRDTAWVPDTREWQAGLSIDVPIFDAGSRARRVARSQAEAAREEAAMANRRLQIRDEVWAAGAELERAWAAIAAGEASRRAHEESLRLAQERYRNGAALIADL…
A0A1H3WYU6	SP(Sec/SPI)	Protein	Bacteria	Bacteroidetes	Bacteroidia	Bacteroidales	Rikenellaceae	Alistipes	timonensis_JC136	MKNAVSIILLWLSLPAFGQTSLAGYRAAVADYSWQLKIAASQSDAAAETMGQARTGYLPRLAMDGSFTKTFHRYEGIEPWTFGVLPQVVQTVYGGGAVRASAKQAELGYDIALCDEEFSRLDVRYAADYAYWNLSAVELYAASMRQYVSIIRSLKEVVDRRFAEGYIAKGDVLMIETRLSEAEYSLVSAEQSYEVALHNFNILRGTDATLDVQLGQGIRDSLPMPVRVVTAEALARRPDYTAARLRAEQADWGIRLARAPFNPQLSVGVGGSWQPFVPNRTGATTVDGSVFVKLSVPIFHWGERRRAVGAARAVQQQQEWTAALRHDDIVREEMNGWTALVQSRAQVDASEESLRIAGENLSISTYSYGEGLATILDVLQAQLSWIQLYSNAIRAHYNY…
Q3ANU5	SP(Sec/SPI)	Protein	Bacteria	Chlorobi	Chlorobia	Chlorobiales	Chlorobiaceae	Chlorobium	chlorochromatii_(strain_CaD3)	MKQNISFHKKISATSLALLLATSSMSYAVEPTSSPSTAFAAPSVTPLTPLTLAQALQKMQAHYPALHAASEEVMAADARVRQSKSSFLPQVTANAGYLWRDPVSEMSFGGGTPMQFMPHNNYHATVSAEAILFDFGKRSRELALAQSGTRTAEEQVALSRREAAWQVVQLFYGILFLQEEQRVQQKEFQALNKALEFTTKRYQAGTATSFDLATTKARLAALQSRMADSAHALERSEMHFCRLTEMNATQPLALQGSLMASVAPSSNQAQLTEQALKNRVETRLAREAEAAAGQRQALASKGGAPQLRGNVAYGVANGYQPDIDEIRTTLSAGVTLDVPIFSGFRTTARQQESAAALRAATQRRLDAEAQAATEVAELLNALQHNGEKLNATAMQAEQA…
A0A2W1KKQ6	SP(Sec/SPI)	Protein	Bacteria	Proteobacteria	Acidithiobacillia	Acidithiobacillales	Acidithiobacillaceae	Acidithiobacillus	ferrooxidans	MTHPPYKTRQDAVAGKGAWRCLSVCLLAGTLLLPSFPVSAAVFTLGDALRRALANQALVQQAQRVVAEKAALHRAAHADLLPSLSLAAGSIWTQTRNGQPLFVSANGPREVIGQIQLNIPLYAPQAYALQTLAHDQVAVARYQTRQARLLVAAQVTAAYYRLALWENELSVWREALGAARELLSATQKSTQAGTRSRLDLTQARLTLAGVQAGLDQATPEAAAARRVLALQTDYPASELPALVPISPPAGGLPGETVLTTQATQAQPLLQVAEGEIQAARTLLRYHQAARLPMVAALGAYGVDTATAPRAGQLAWQGAVTLQMPIFGFGRNRNRIAAAQEHLAAMEAGKRALLLQVRSRIAADYGVAQAADNALGNDRTMAQEAQAVYEMTRKGYLAGA…
C6HZ95	SP(Sec/SPI)	Protein	Bacteria	Nitrospirae	Nitrospirales	Nitrospiraceae	Leptospirillum	Leptospirillum	ferrodiazotrophum	MKQSICGRENLPAGRLGLMKAIAFFGALAGTLHLGGTLNARAENMTTISDNGIPPEILSVDQAVDFALKHHPKLGWFRHRVGRKNAHVKVSQSHFFPHVGVGALYGESNPGLGNQSFNNMNFMTPIFPMDYAKMGSISSSNEPLGVASIGVNQLLLDFGKFEHRVKERLAGKKASEYWLYSKDAWVILQVKEAYYRVLLDKKLIEVYQKNLDQRKLVMDLTRSLYKADYRSRLDFDLARVDYEKARALLEFEKEDLEARISHLNDVMGLGQAGRSDYTLTTPLSSEASMEPVSRDLAITRGLTYRPEINAYRMLFRQEREKTSYEKAQHYPLISAFGSYGFMGNMTTGQSYAPGGGWWSGGGSLTIPIYTGGMIRGLTEAAREKSRERKYGISDWSHNI…
A0A2W5VG82	SP(Sec/SPI)	Protein	Bacteria	Proteobacteria	Deltaproteobacteria	Myxococcales	Cystobacterineae	Archangium	gephyra	MKTAAAVMVALVSASAFAQTDLKSFVDAAHKENVDRRISIEQRNKASADFTAAWGGLLPALTVQGVWTHNQFAAELNLPRTDSDGNPVLARDSNGQLVITPSLVRDTTTGQVNFNPNAGAATPEYVSRAIQLQDQLTAVFRIDLPIIDVARWIRVAGAGINKESAELREAYTKDLITRQVVGAYYGYAAALALRQSAEKSLAAAEAQAKLMEIRTQVGSTTELDLARARAEVQRNRQTVADAVSMIATSRRTLRTLTMLEPPETLPDWSDNTAPEPSLEELEKRVDDLPAVKASDKEAKAGELASSGAALTLVPTVNANFTENISNATGFTGQNAAYSFGLTAAWRLDVPTVANIAGAQALANQARLAAEKTRLQSRDQINADFQRFTASLIKIEAARA…
D5WZH7	SP(Sec/SPI)	Protein	Bacteria	Proteobacteria	Betaproteobacteria	Burkholderiales	Thiomonas	Thiomonas	intermedia_(strain_K12)	MKRNFPHQPTRLRALAALVFLSAAQASLAQQPPATQASSPAVALTGAAAASAPAADLAAVLQTIAARSPDVLAAQSAKAQADAQVRQARAAWFGKVDAYATSQHYNDPRLTRAITLPPNVAAYPFSADQFGYGLNAQLPIDLSGQIAAEVDAARARAAGAQWSAADMRLRALLQGATLYRNLQALAGQRQALDRQLQSLNTSERVAEAGLKVGNIARVDLLRVQAAVAAVQAQIAGADGQERKVRAQLAALMGVPSFDAAAPAPDSGPTHFPANGNVLPPSIQTAQSALQASQDKVRAAQRAMLPQFAATGGWNRNAVHWDNRPVDTWQFNLGVTFNLWSGGAQTAAVDAAQAAANQAQQQLQAAQDNLRAARDGAVALWNSQDQSWRAAESGLRAAAE…
A0A512LBW6	SP(Sec/SPI)	Protein	Bacteria	Proteobacteria	Betaproteobacteria	Nitrosomonadales	Sulfuricellaceae	Sulfuriferula	plumbiphila	MKGGLVCRFSHLAAALAAGLLGWGLAGAAGASELTDLLRHTLDNPAIAARTGQAEAARRDLGAADLRYFGSGSAFAGRTHFEGPRVVGIFTPILPLSPIPLAQDISQYGIAYTLPVDVFGVIAAERAQARAGQQSAELLARQETLLRLHQTLSAYVRLQALAQQAAALSTQQEELAAYARRVRAEVKLGSAAGLDVSLVQSDLARLNARQTVLEGNRGAALAALQAASGATTAALSGAISIPRLAPADTRASLPVALARAQLHAADAAASKARRSLLPAFSGNAQYAQYSGADVHRDAWSIGVNMVIPLDAAAYRSASAAAVRARAAADQVRAAQSDTVSQIAALNASYQAALANAQALQTEVEHRTRVVAVEREKWRLGASTMENLLRQERDRLDAQF…
A0A399F8B0	SP(Sec/SPI)	Protein	Bacteria	Deinococcus-Thermus	Deinococci	Thermales	Thermaceae	Meiothermus	granaticius_NBRC_107808	MRPKAASPQRWAPPGWSLGLRGALAGLGLALAGVSWAQSGSGFFAPLENNPNLLQARYSLEAAQAQLRALQSPVSLQAQGGVSLFQNSPPPGAPVCPNPINPECAALPDSGRSVSLGLALTPFPFGDVANQVNSAALGVEQARLGYRQAKTQLEAQAIEAFYRVQLAGSGLEAAKVGLRLAQANLEATKLRDARGAANPGEVRQAEANLRQATLQVSDAERNLSLAQNALSDLIGNSGAQPPKLAAPPPGLPPAVRQAELSLAQARLNYDQAVRSVLPVLQGSYTRYTNETDSLGVSINSRTLQPLLSYNSQVPTSRTPPQDRINGTLTIGLSLNLSLGLLDALEAAQKQVDAANQALDAAQRSAKLQGDSLGSALQSAEATLVNAQQSVVEAQKTLEE…
A0A5C4YD43	SP(Sec/SPI)	Protein	Bacteria	Deinococcus-Thermus	Deinococci	Deinococcales	Deinococcaceae	Deinococcus	radiopugnans_ATCC_19172	MTRRFPALFLTALLSLGLPTTGQAQTAPPPVPSPAPPPLQQTLSEVQEQAAPLTLSSVLTLLRGSPGWQSADLTYRAAQLALDSARTRAGLSLSVGADSSVVKVPWDTGEWQGSATLNLGASLSVLPWSPAREAVRSAERALAAAAVDLRNSRATLTIQATQAFAGARSAVTGLAGAEAQLALSTRLRAVADEQRAQNLITVEAVLERQAALESAQAARDQAARGVTLAAAQLTRVLGRPLALPTDPGRVGGLPNLTPSGDLDTLLARALKARPEIARAEVSLADAQAALAAAQRSARLPDLTAGIRAGQLSDGQGGSGKVVSGSLNSKTGVLGVQASVPLKDTGEIPGGIALSLSGTYTLLGGAGAGELAQAVLGVQQAQLGLNTARQGVELDVRTRL…
K7QZ65	SP(Sec/SPI)	Protein	Bacteria	Deinococcus-Thermus	Deinococci	Thermales	Thermaceae	Thermus	oshimai_JL-2	MRVLRYPVLLAFILWTFSSTSAQGLTWQEALNVLWTSPEAQALEAQYRSAEVAYAKALAAVGFQVLGGGGYAYTEGTGQATLQASLSLGVLPYSPASEALRAARKALERAELSLRAGKMDLVLTLAQRYYAAYLAGKNLEVAQKALEVAQSAYRAAQARRAQGQLAPSGLLQAEADLKAAEAALAQAEADRVASLAALYALLGRPVGLDPATPPPETLPSVPDLETALRGLSSLPEVARAQNTLEDAQASLTYAERSRFLPQGSLILAYGQGTGASSLGLNLNLATGTLSVSGTYAPGAGGSGRFQASLSLALPLVDPGGEAQVAAAKAALEGALAALDQARFSAEATLRGRLAAYRAALDQLEAAQAAHRAAVQGEEEARLRLQAGLISPLELAQAQL…
A0A4Q9B5C9	SP(Sec/SPI)	Protein	Bacteria	Deinococcus-Thermus	Deinococci	Thermales	Thermaceae	Thermus	thermamylovorans	MRALWLLLLLAPGWAQGVDLKSLVRESPSYQGLLLQEAQARLALEGARAALLPTLAPQGSYARTPAGQESLALGLGGGVVLLPWGPAQDGLRAAERAYQRALLDLKAQGNALFQTALAQYLEVHLAGLDRELAQRRLALREAQLRALRAQHAEGQATFLALLEAEAAWAQAQAEALQAELALSLAQARLEATLGRQVAVLPLPLPRGLPSLEEALAAGAGRPDVGRARLALEEAEALLHQARRDRVQPQVSLSLSGTGGGASLALSLNLAAGTLGYAVQYQPLGAPREGVAFQAQASLPLLSPAQDREVAARERVRDGARLALEAALQAAALDLRARHQALLLAQAQVGVAERGLAAAEHSLEVAKRRLEAGTGTALEVLQAEVGLLQARRTLEGARAL…
D7CW39	SP(Sec/SPI)	Protein	Bacteria	Deinococcus-Thermus	Deinococci	Trueperales	Trueperaceae	Truepera	radiovictrix_(strain_DSM_17093_/_CIP_108686_/_LMG_22925_/_RQ-24)	MTPLRTVPRLLLALALLGALALAHALTLEETFGYAEARPNVQSARRELEDARAAAERTARDPLAVRADLVQAEQRVALAEAALESARYTALQELGSAYTGVLGARAQRDLARMSVAVSEAGLRIAHIRLQNGSATRLDLADAEVALEEARSGLRAAEEGLELALASLRGLLGEAGEGVTAAALAGIPERYLVAPPPLGRAQEAAARHPDLLAVRQQLELAELSRAVLDPLYAPRAQIASAELQLQGARSGLAEARRGFELQIRGLYNQLEAARSTLEVAEQTLAGAEARLKTQRQRFEAGLIAEIELQQTELQAQGARTELQSARQGLLTALLELQAGTLVNLGGPFAALAPDASAPESDETRAQERP
H8H0Q5	SP(Sec/SPI)	Protein	Bacteria	Deinococcus-Thermus	Deinococci	Deinococcales	Deinococcaceae	Deinococcus	gobiensis_(strain_DSM_21396_/_JCM_16679_/_CGMCC_1.7299_/_I-0)	MLRRMNAPPLPRPSPDRTAARRTRRPGSLLLGLALHLGTLGLGALGPGSLAAAQTAQTAPAATELTLDAALARLAQAPSVTQASLSVGVAQTNLNAARAALGLSVSVSGNAGYTGGGAATDSSGETTTGAGSLSGSAGVNVSLGLLPWSSSQNSLLAAQRSLTLAQSRLVAAQAAARLNVAQQYLAGVIATQDVTLADQTLALRQRQLEVAQTQRQSGNATDEDVLSAQAAVQSAQATQLQARASLDAARLGLGAALGTDLGAVSFTTAPGESFTLPDLAALVARARGTLPDVVSARNDLADAQPDPGRPAARRHAAGPDRLGALRPLGQRRPERQPEPQAGHRLGRVHRAAGHRQFLVGHQPRGRQRDGQLRGVLAGPEGPGVGRAGERDPGPAHAER…
A0A0A2WV22	SP(Sec/SPI)	Protein	Bacteria	Deinococcus-Thermus	Deinococci	Thermales	Thermaceae	Thermus	filiformis	MRRSVAVAALLALALAQTGLDFPKALETALEHNPSYQNALLSRESAGKELAALQADPSTLILPLTQARQALALAEAQVAASRLSLKQSLLSAYLALLEAQANEKVLEGRRALAERNLAVARARRQGGNATELDVARAEASLRSAEAALRNARAQRPALLKSLEAALGVALGAEPRLAPLPEPKPLALDLAALKEGLEARLPSLLQARQALELAELQVALSDNDYTPRLTLEKAKASRENARKSLENALAQAEAQLESAYAQALAAWAEVLSAQDALANQEKTLAVAQKAFGAGTASRLELETEEVNLLAARQSLLVAQNAYWRALAALSLASGRDLLDLEGR
A0A7C5WVQ3	SP(Sec/SPI)	Protein	Bacteria	Deinococcus-Thermus	Deinococci	Thermales	Thermaceae	Oceanithermus	profundus	MEGGVKQVVVVGLWLVLGLGMAAAYTEFEAGLIGSSQQLAQLEGQVSSAEKRLQVLEQDPYAAPLEREEAAASLARVRIQLGRQRLALRQEAYRLWTEVLNGRVRLEAARAAAKVAELRLRAARVRAEKGAASPLELDAAGRAYERAALQLEQARAALDSARQALAARSEVDPDAVPEVVPPEALDVERHPDLQQARLDVQAAERAVLAASGPDTARLEKEKRAAELRAARERAERLRERLRRELESLQAQYARQQRLVGLARDAVADAQKKLEAQRLRLEQGLASELDVLSAEQELAQARADRLSAQVELGRLALELWAYAEAP
D7BBR7	SP(Sec/SPI)	Protein	Bacteria	Deinococcus-Thermus	Deinococci	Thermales	Thermaceae	Meiothermus	silvanus_(strain_ATCC_700542_/_DSM_9946_/_VI-R2)	MREAMFVSRTVFRNRLVQGFLVFYLAFSSVSLAQSLPEVIESLSAQDANLLEAQRGLSAAQEELRKQQADPDAPPLAVTRAQENLALAQARLAAARAGAAATVIANYTAVLEAQAALELAQKRLEQANLRLEAARLRRQAGAISQADLAAAEAAQGRAASEVARARNTLALAQARLPGVEVRSLPEAPTLPPGLGWEGSAARLQAQNTLREAQRAVALARGPDTPPLELAARERSLESARTALADLERTLRQAFDAAQNRYTAAQQAYGLAQRDLTQAQQALAAARTRLQAGAISRLDFLQSEINQLEAQSAYTSALGELWKARQGVVVASLGGGN
A0A6N9TVC1	SP(Sec/SPI)	Protein	Bacteria	Proteobacteria	Deltaproteobacteria	Dissulfurirhabdaceae	Dissulfurirhabdus	Dissulfurirhabdus	thermomarina	MSLRDLPAFLVLLLALAALPAAAAAPPAPGPAPRRLTLEAAVRTALRQSPLLAAVVHERRAAGEERRAALGRMLPQVTAYADARRQSDPTVVVPIKSFNGPLPDFSRDQYQAGTRIRAPLFHGGSLRARLAQAAAGDRAALEGLRLTAQRLVAEVTDAFNRVLYLEALVRAQEETLSALEKARADAALRLEVGRIAPVELMRIDTQVASQRQALIQSRESALRAREDLALLLGLDPSAPPEAEGRLLPAPPAGEAAPDIEAALARRPDVRQAERRVRQAEAALRAARGRRLPALDLVGDYGRRAGSGFEADEEVWWAGVALSFDLFTGGTVSAEIRKAEDQLRAAEERLREARLRARTDILHARSARREAEHRLEVAAAARRTAEETYRIEQLRYRTGA…
A0A259U6N4	SP(Sec/SPI)	Protein	Bacteria	Firmicutes	Negativicutes	Selenomonadales	Sporomusaceae	Sporomusa	silvacetica_DSM_10669	MKQMNGYLRILLRGLTLVVLVLLIMPMTISAAESLSLDECVALTLTKNHGLQGFRLDFAAKQLQAKGAQGLAGPKVDFVGNYQWQEDPTAMIPAHGTNIPAVYDDRQKQWGLNLKQNLYDAGKTKSLIQYNEEAANWQQVELKNQTTTVVNTVVKAFYRILQLNNTITAEEDSVKALSSLTDDIRMKYAVGRVAGVDVLQVESQLATEQEKLARYQSDYDCQLALLKSYIGYEQSQPLTVKGTMSDYDVTAPVNGDIKDNPEVEKNRIRQAQNKELITSAKAENNLQLSLNGTYRMTAVGRSDASSDEMWTLGLQVSLPVFDGGVINNNIRQTKMQFDRAKESYAQSVADAQATLATAQANVSAARVRVVAAHLAWDRAQEAYRIMELSYKTGKTSLTD…
S0EUD9	TAT(Tat/SPI)	Protein	Bacteria	Armatimonadetes	Chthonomonadetes	Chthonomonadales	Chthonomonadaceae	Chthonomonas	calidirosea_(strain_DSM_23976_/_ICMP_18418_/_T49)	MNAIQWGGKLGGRRRGLLVSVVTGLLALPLTAYAQTSQGQAPVKPLPVPTGVVPLPQQAPPTTPLGPVPKPALPLPKPSQPLMSSPGLDALQSYLQGKPVTIDQAVAIALGTNRELAQAVAALLTAEGRTEEARTAFNPTVGVSAQITEFNRGNKASFGGLTLPLLYTFNPVVVAQATLPLDVFGTLKAAKTQAQFQEVAARLEVNRIRNQIVFQVRNAFYQVLQARAQLAVAADTLHTTLLRLDTAQKSYAAGVSPRFDVIQSQTDVAAAQDAYLRAQQQLSLSLTNLKNVMGLSISAPLEITDAGAVTTPPGVPLYTAAPQNAPTTAPSGETNAGGGQTTLSPDEQMRRIMPGAATLAEEGIGGGKPLTVSDPLNLGPEYQKLVQEALHQRPEILEA…
A0A2S8SUG0	SP(Sec/SPI)	Protein	Bacteria	Abditibacteriota	Abditibacteria	Abditibacteriales	Abitibacteriaceae	Abditibacterium	utsteinense	MNRTSFASLGLLLALSGVAIAQDAAKETPNTATPNATSPNAAAPDLTAPIEGGVATDGTQGAAGGSSQNLVPVPQIEAAGLADVRLAQAQDAPEITLEAAVLEALQNNPTPKAARAQLDSALARIGIARSQGKPTANLGASSQYQRSVGNVNNGSTTTTGTGTGTGTDGTGTVVTTGGGGRNSGSRSDQLSLNVSLPVFTGGRVKNSRRQAEAAARAQLATAQQTEQELAAQTILSYLSILQSGELLQVAQSNLDTSRERRRVAGVRFDAGAAARLEVLRADSDLSSAAQRRIAAANSYIQSKSALNILLARDPETPLRVQPIQTLTLPTAVNFPLAEQANAIAAGGTAPASSDLRAAAETSLPSLGASRETVKAAEFGVKTQQSARKPNIAASLTGLL…
A0A402CVF1	LIPO(Sec/SPII)	Lipoprotein	Bacteria	Armatimonadetes	Armatimonadia	Capsulimonadales	Capsulimonadaceae	Capsulimonas	corticalis	MRFRLSAVSGRVNKRGVSFAAACAALLGSCSQSQAQTAPPVANTFTLQAAETQAMAQNPSARAASQQLIQALAKVDQARAQQRTQISFSSAASASSADVIQGPPDHENFQTLQNTLTIPLPLGLRPRLAVSLAQRQADAARAQFEAARITLLTQVDTAYYDLLRKQALLTLADQTLAEAERSLSEVQKRNKAGDVPQLDVLRAQVPVSAAQAQRAQAENAVTVARQALSALLSRDLDAPLTVQEVDPAHVSDAHTETEVRALAEQRSPDLRAADATVQADEEAVKSARLWREPALSVDLSDARSNDKTGFSRLNTIQATVTIPISDGGLARGQTREAEAALAQAKAQRESARSSAVTAAGAAYLNARSAAVQSRSAAEARANAQIVYDKTLLGYQQGLF…
I0R5A2	SP(Sec/SPI)	Protein	Bacteria	Firmicutes	Clostridia	Clostridiales	Lachnospiraceae	Lachnoanaerobaculum	saburreum_F0468	MKRRILALSLCMALATPVTSLAYVKSPGNPSEVGKTQAELNGYSEETWAKLMDNTLEYSEIEDLVKNFNVNISSAWSKFNDNINSLNLAIDTLRSAKREMSSDATAAMNDGDIVNTMLYKAQGKGLGMSIQAMGTAKDKLSRQITAANAPIRNAQEQVVAGVEALMIGYKNIENQEKILDSMIKMYEETLRVVNQTGSLGLSTNADIIKVQSDLANARANLLTLKANKEKLYRTLITMCGWSPDADVTVADIPDVSDDDINKLNPSVDINTAIGNNATLIKNRHNTSSKSSSFVDAKLYQSSQDEDILRANINELYNNIITDKGNLAAANAGVEASKATQNALDTQKSLGMISTAQYLGGRLSVLQKQAEFESARLQLNTDYNAYMQALAGNIDIK
A0A1I0CR70	SP(Sec/SPI)	Protein	Bacteria	Firmicutes	Clostridia	Clostridiales	Lachnospiraceae	Clostridium	aminophilum	MRKNGIRRTNKRCMVKDRKEMTEEMRDKKKAGNGGIVRRLLAGAVLVGCLSALGPVEALAAKRPYAYGTSGEDEEAYGPALAGNAASTGTGIAGISGADGIAAASALDASTGSGPNQIVEDNAEAAAKRAALADNTLEFSEIAGRIENYNVSFRNTKSTTLGKLINQGVISELTEEARDLTKEADDLKEDEMDEEDKALYESYRLTANELRKKAADIRHTETDSLETSLRQSRNSLIKMVQNQYIAYEKAKYSLNAARKSEAACENDLSAAQTKQSAGLASEADVLEARNKLLAAQKKTMSAESQLSGAKNKILISLGWDVDADVEITDIPAPDMSLIASIDLAADTQTAITSNYSLITTRKGSSKTTAAKTQKNRAVTASKTMITSSMNTLYAAVVSK…
F9ZQX8	SP(Sec/SPI)	Protein	Bacteria	Proteobacteria	Acidithiobacillia	Acidithiobacillales	Acidithiobacillaceae	Acidithiobacillus	caldus_(strain_SM-1)	MLMEFKRLRRSAVAHDGKLPLGLAGFVVCLGLACPAAAYGAIFQKLYHDPWGIERGEVPNRIGHPWTRLPRDLPQARVPKATATAPKFKNLWSLTQYALAHNPQSREAYANLQAAAAGLGVADAAYLPTLSLQSTAARSEANTTAGFSIPVQNNDSTNLTFSYILLEFGERRAARAQALAQIYLNGFDYNAALQSVALTVTKAYYTLIGEEALVRAYERTVAEDRASLDAAKIKRHAGMATVADVLQAQSALAQARANLLSAQAQVQSDRGALAVSCGLAPTAKIVVPPLHTHAQPPTLAPGLHRLMAQALRNNPSIRAAAANVLESQASVRADEAAGMPTLSFQASGGKRFQNGLLPSENWSIGVSLKVPLFTGFQDSYRISEARAQERSSQASLDNE…
A0A2C6J407	LIPO(Sec/SPII)	Lipoprotein	Bacteria	Proteobacteria	Alphaproteobacteria	Rhodospirillales	Acetobacteraceae	Parasaccharibacter	apium	MTGRDWEKRMRHNKGQKAQSWPAVSSCQYSAPGGRWRKAVWLCAWLVGSTALSGCQTGAMKDAPTAPDRPWAQRTNAQGHLLAGGEEAPHAERGTRGLRMPEGFRLAADHSMPQAPALASVQVDHAYNLADLIDVAQSLNPSTRMAWDAARQSAAETGIARSQYLPHLTASAMGGYAVLEPHNRIRGDASANSNTKIHGTLERQQVGLEWLLFDFGKRRATMEEASQISLGKNILFTGEHQKVIHQVALAYYRYSAALNNVALVKQSLENAHEISRAAAANLRNGEGTVVDTSQAEQAVAEAELVLARTEGDVETYRLELLTAVGMNPSQPLHVQTDNKRDIKVDDIRLSDEMVHQAVSRRPDVLAAYTSLRAAQSAVEGARASYRPQIFMNGNVGYNF…
A0A059KQ76	SP(Sec/SPI)	Protein	Bacteria	Proteobacteria	Betaproteobacteria	Burkholderiales	Sphaerotilus	Sphaerotilus	natans_subsp._natans_DSM_6575	MRAGLAVTAMALGLMPSAQACTLPAPGSLLTLAEAMSRALCHDPRTRQSSALLQAQAAREQLQQAARAPVLGARLDLGRQSGAWADATGRSRSIALELDWLLLDGGQREAAQDAARQQLIEAAASHDATVQTVLIETAEAHRTALDDSEGLRLWRDLELRLAELQRQSRLRNRRADGPDHADVIEARLALEQARLARLEAEEAVALAQGRLAWRLGAPAGTVWRLPPPSSETSPASSPGEVAQQMPQWLEAVEREHPELRAARARAAAAQAARVQSERAGRPSLSMSARIGAGRRDDPTLESGRLSGGARQAALTLSLPLLDGGAQAAQVRAARAEHEAALAALDSVRRDATLTAWEHLLVLRHADALRQAHADVLRTRRALLFTELGRHRDSDASATD…
A0A167GYW2	SP(Sec/SPI)	Protein	Bacteria	Proteobacteria	Betaproteobacteria	Burkholderiales	Comamonadaceae	Hydrogenophaga	crassostreae	MSQMHLRAVLRPTLAGLALLHMGWAHGLETGLHLQLSRSLTLVPMWHARAGAEATPPRAAPVVLASSASLASRTPVQPVSATTTMVHWASQAPQWIPGQGPCAQVASPAWDQLSLSEALAVSLCKSPSLRQALASVAEQSAGVTLAETAKRPSWSASVGGSAARNFIDGATNTRSVDASLNLGWVLFDFGRSDADLKQARQTLAAALATQSNTLLDSVRDLLQLYGEAVVADAAMSAAIEAEATATLTAAAAQARYDAEVGTQIDRLQAQTALAQATLAKVRAESDWENARGKLALALGADIAQPIRLANWEPWSRTQSAPPDLTALREEARLQHPRLRATRAEIEALDAQLASVKASGRGNLAFSANAGHSSNWGNNGTTTTVSNVPSTGVSLTATFP…
W0RI33	SP(Sec/SPI)	Protein	Bacteria	Gemmatimonadetes	Gemmatimonadales	Gemmatimonadaceae	Gemmatirosa	Gemmatirosa	kalamazoonesis	MRFSLLAGGLLAAAVALPAQQPTTAQPAPSQAAGPTLTLDDAIALARRNNPTYQSSVNERRRAAAAVRSAYGALAPQVSSNFYTQYRQGGQQLFAGTSIGASADQINAGGGIDVNAQFSAQNILTPRVQRANAEAVESDITASEQTLRSNVTAQYILALQQQARAALQDTLVATAAAQLELAKARVAVGAATILDARQAEVALGQLQVAAIQARNQAQVEKLRLFQQMGVQQPTDVQLTTRFEVTEPRYSLDALLDEARKGNPTLNALRTREHVADVTVKASKGAYLPTLALSAGLSGYGNTFTSTDGLVGQALLRKQNNCFSVAEIRQAVGQPADPDACNALSLSQSEVAAARAQNGRLFNFTKAPYNVTAQVSLPIFNGFQREQQVQQAIAARNDAE…
Q67J97	SP(Sec/SPI)	Protein	Bacteria	Firmicutes	Clostridia	Clostridiales	Symbiobacteriaceae	Symbiobacterium	thermophilum_(strain_T_/_IAM_14863)	MQIPRSLVLKLAALALLVAAGTASVAAPAAAAPAETGASAPGAPATASAADPASTRVLPLREALSLAERYNPGLRLAALQMEVARTARQAAPAGAPALAPLAAAYLQAQYGLTIPTEAITSQAVGQQATYAYEQAVAQYQTARQQVRAGALQAYVEWQKAVATVEAQRAALARTQTQLANVEAAVAVGSAAPYDLLQVQTALAGQEAALAGAEAMEQGARSALGQVIGVPLAPDVQPEPLALSATEVALPDDLDALIDRAIRRRPDLREAAVQLAGRRQQSGLATDGGAAAEVQAASTYGMALAQARAEITRAWLAARGSLEELKAREKAVEMAREALRLAELRYDAGIATWVEVQSASAAALEAEAGRIQAAANLLVRMMELSHAVGDG
Q10W83	SP(Sec/SPI)	Protein	Bacteria	Cyanobacteria	Oscillatoriophycideae	Oscillatoriales	Microcoleaceae	Trichodesmium	erythraeum_(strain_IMS101)	MSVFRNILVVGVIGVVLSDGGESFSAPLPIHLQSNAPENSMLDPEEVKGKSVEVKETQGEESDVSSLEKVTQLKPEGSLLKKLKSNYSGIKVPSNRYSEVNINKQLPKLKPNKERISALKELENLYKNKDSLLAKLKFPIKEENISPSALQFKQNINHNFAANKNQKIRIDSEKNVESLGKSNSSILELLESKSENSEENISPSALQFKQNINHNLAANKNQKIRIDSEKNVEILGKSNSSLLELLESKSGKLEVANQINFSEEISFQESITFSNNPERLSIDSENNVENLGKSNSIFLELLESKSGNLEVANQINFSEEISFQESTNLLNHAEIFNLDLEKYQVENGKNQTDLKASTPEIKNQKNETNNSEKISERNPILGNSYQVMTSINRAPTMAT…
A0A0K1PJ97	SP(Sec/SPI)	Protein	Bacteria	Proteobacteria	Deltaproteobacteria	Myxococcales	Sorangiineae	Labilithrix	luteola	MRCSACLALLVLAFGYATSVARAQSAVVSSQAAEIGMAVPVPTRALTLPEALAFAHDHQPAIRAALARVAASTEAAKVPDGQWKPTVGVTGQIFAMTANNSTATFVSPRVFDVPRVGATLVSPTARFAPYASTFVGAGIVQEIFDFGRIAAARAAGDAEVAAERQRAAGERLDVDFGVEEAFFAVFASKAIVKASDDAYVRAKAHRDLAEAGVVAGLRSPIELTRAEADLLRFEVGRIRARGGVAIAQSVFAAAIGSPEPAVDAVGTLPTPREMPTLTSAIQRATAKSPRLLALLAEIKSAEARTRATAAEMRPDLSMTATISGRAGGAPPSSGELSDGHGFLPNVPNWDAGLVFTWPLFEGPIAARRDAAKATEQVRREEAMVAKEDELAKVRQAYVS…
A0A2W5T023	SP(Sec/SPI)	Protein	Bacteria	Proteobacteria	Deltaproteobacteria	Myxococcales	Cystobacterineae	Archangium	gephyra	MKTLFVSLLLLGGTAVAEEHLTLADALKMARDNHPTLQNAEATLEVMKARQWQAMGPLLPQINATAQYLRAQGTYSRVSGGGAGAPATAVPSNLFSFGLSGSQLLWDFGVIERFRAAGYVKEAQEATVRATELQISLGVRRAYFAASAQLTLMKVYEQIIDNAAIHVREIEGLASASQRTAIDVAQAKTQVANARLNFINARNAYQVALANLNAAIGARETHQWVIDELQLGPIEGEEDSLDNLVKRAVESRPEIVSLRRTEQAWAAQSLAAVGGYMPTLSLTGAISEAGQNIEALGFNWSFGVLLNWNLVNGGVTTGLFREALHQKEATQALLDVQLLQVRVDVETAQATIRNQAAAVEAAQVAVDAATAQLKLAEAQLKVGLGTTIVLSDAQLQFTN…
A0A511TIL6	SP(Sec/SPI)	Protein	Bacteria	Proteobacteria	Deltaproteobacteria	Myxococcales	Cystobacterineae	Myxococcus	fulvus	MNALLLVLLLSHPGSEPGVLLAQARPRPAVRQRTQPRQRVPQVLPVQGPAKPPSAQGQQTPAQNPGAPSQAPSTPRPAPSNDDPPQPPQPEVSDPLLTPIPPAPIQMKSWDEALELVRQRSTDLRTALAQVESAAGQARIALAGLLPTVTGTVGVQYNVLDPDATTFIGGGAGGGVGGGIGGGVGGGTGDGDGIRPTQPPVVGFLSASVPLFDLQAIGARRVAREAQRAATLSLAETRRQLSGALARALVQVAAQERLAEVNRVNLRTALERLALAERRLDLGAGTRLDVVRVQQDAEAARALVVTGDENLRQAREGLGLALGMPQAVGLAKGVSVEDLLRGARKDCRQLEAVDGRSDLAAARSRRTVAERQVSAVKAQYAPTLSLTSTTIALTVEDDV…
A0A0K1PQX1	SP(Sec/SPI)	Protein	Bacteria	Proteobacteria	Deltaproteobacteria	Myxococcales	Sorangiineae	Labilithrix	luteola	MLAPSRRPSRPRRTAAFAFIVVAASSSKAFAASPERSLGIGAPQAIGFDDAIERAISRYPSARAAEADVERARADFARARSQSMPALNGSLSHLGVDSVSLDGQATRIGLASNQAQLSLSVPLFDPRAWADWSEGKEKIEVADARLSNERRRVALAAGRAWTAVLAADHVLALHEEALRTAEAHRTFTVGRVSGGIGTELDVVRANKEVESVRGLVELATSDCVRAREILGVLTGVNGAVDVRADDTGEISADAKSSMSVGVASGARIDHRPDVVAARVAHESARNERKHSYTDYLPSMRLDADAFYQDEPTPILPVSGVGYIVKLTLSVPIYDGGLRPARSRARRADEAAASARLEEVTRSARAEARIDGDRLKHAELAWDDARKAATLARRTVDLTR…
A0A017T5F6	SP(Sec/SPI)	Protein	Bacteria	Proteobacteria	Deltaproteobacteria	Myxococcales	Sorangiineae	Chondromyces	apiculatus_DSM_436	MRRAPAVRWFLSLLSCTALFLLDGEAREARADPPLTLEEAIKQALTYNERSLQAPLRVEAAEGQVERARAAFLPSLSASGAAVLNAAEDFEGRHLSASAALTVNQPIINPSAFPSYAQARHSREAEKWGAVQDRRVLAFDTARAFLVVLTSERLLSVAERRLERAKANQQNAQARTEAQLASSNDATRSLIETASSSREVVRLQGTLTQAYLNLGFLVGKPVTGPLATPERTTRAARAGGPRSSEEIIRRAEQRRPDLRAAEERTAALEASAEEPLYRLAPTLGASGQLRVVPNAGSTGRAYDLSAQLNLNWTIYDAGARYADRKTRVAQAKTQALAERQLRRSVAVDLGLARASLKAAREAFQIAEQAVVAARANSSETEILYQQGLARAIELVDANA…
A0A1H7Y575	SP(Sec/SPI)	Protein	Bacteria	Proteobacteria	Deltaproteobacteria	Myxococcales	Cystobacterineae	Stigmatella	aurantiaca	MRFVSKLAVSLALACQLSPQAVLAQAPAPAQAPSQAPLAPTASSAAPSVQVISLEEALRLVDAQNQDFAQVRARVQEAQGLSRQALAALLPVLVATGSYTRNNEEAAIEFSRFLDTLEAGLSEIAQRPISLDRGGAPADRIIQPLDALTATGTLRVPLFAANAYWDFLAAKEGVNAAQASTQVARQRARSALLRALWLGSTAEAFVEVAQRGVTTSEQYVKTAERAVTAGTTVQLAVLRAQTELTRRQKELSDARNRLEAVRLSIGVLLGQQQPVQVQLPALEIPEAMAEESLVAEALKERAEVGAQHAVKRAADHGITSAWWRLAPTLAATGSVFASDTPFLTGDKTGWRATLELTWTLYDGGLRYGKLQQARGTLARVQAEQKGLELQISQEVRNAL…
Q2IQ75	SP(Sec/SPI)	Protein	Bacteria	Proteobacteria	Deltaproteobacteria	Myxococcales	Cystobacterineae	Anaeromyxobacter	dehalogenans_(strain_2CP-C)	MISPALLALALAAAADAGAGVPLAAAEAATPPPVLTLDAAFRRAREASLELRIAGERLAQARTLARKAWSHYLPQVTAGGSYAWNSEDVVLDLPTSFAIRDLGRPTSAPRAALPPYDPGRPFSPVNLPGEATTLALVPTSVEELELQRRTQYGVQAEVRQALLAPRLWPAIRNAYLAEEVAGAQVADTRQKLLYGVAQLYYGAATLREAVAVQERTLETWRRHETDAEHLVAQGAAPRLALLKARTDRARAEQELIRTRNAYAAARLALATLLDRDADFDVERPPEPPAPSAGAREQEERAARRPDVEAARGRLALAQGQRREAAAAYLPTLGVSGTWRWASITGFTGEHAGWTVMLGLQWTLFDGGRREAELADAGHRAAEADAALALASNKARDDVR…
A0A2W5STB3	SP(Sec/SPI)	Protein	Bacteria	Proteobacteria	Deltaproteobacteria	Myxococcales	Cystobacterineae	Archangium	gephyra	MKRLVLLSILASGLSFAEVPLPKTAPVAPASVDLEAAFMATRKPVSLKEALRLADSKSADLAAARASSEQIVARSRQVLSAVLPEITTSASYVHTTAEQKFDPSMFVAAFEGVIDASIRGTGPAYGFPVAPNDQALAAVKQGFTDAISGELKPTTIVARNSLYANLIITQTLFTPQMFLLPAADQSAEAAKYASLEAREQVMLNVARIYLGIEGLASIADAAKDAEAVALKREKDATSQAQLGMTTDIALLRAQSETAQARATLATVQGQKVALLAMLEALVGEPIRPLDGNATRVDVTAANEADTPWENTYLIKASLAGLQSMETFNRYDRISWLPSLIAQAKGSYNSNKGFANTNWMFDGIIAAQWTLFDRGGRMVELNVNDAKTAEGRAKLEASRA…
A0A062XSW4	SP(Sec/SPI)	Protein	Bacteria	Acidobacteria	Thermoanaerobaculia	Thermoanaerobaculales	Thermoanaerobaculaceae	Thermoanaerobaculum	aquaticum	MKSRVFWFGMLLAVRTAAGQELTLGRALELATQGPAVQAAERAAQESQAKIGEVAAPRLPQVELEAQARGLRKDPGFLVPRGAFGNPIPLALVTGEREIQTGRLTVSQLLWDWRRTGLAVAAAEAQAQAYESQREAVRLQVAKATVEAFARAWEAQGDWAACQQAKAAAVETLRVVQAMVAQGLLPKSDQLAAEFVVARREAELAAAEAALTGALAVLRELTGVEVKSVVLEAEKLEKTSAKVQGTVRRPELQALRFQKDALANAAQASRRESWPLLVAVGGVEHVRDRFYLHQTNSFAAVVLKAQLFDGGQAASRSKALRLQAETIGFQLEATSRAVEREISVAEAKEMAAKKALSAAVQAAAFAEEEVRLESLRHAQGLATTRDLLSAQEHLAQARA…
A0A363ULN9	SP(Sec/SPI)	Protein	Bacteria	Proteobacteria	Gammaproteobacteria	Salinisphaerales	Salinisphaeraceae	Abyssibacter	profundi	MRSSALLLASLLAGASSPLAVAAPTSLTATMQAAAENTRVQAARWRAQAADATARAAWRGSWAPSLDLQAQAAHRDQLSTIDTPAGAFTLGDRDVYEATLSLRQPLLDLSNQAYGAPASQRVAQAQHQQVLRQQRVQAAAAARRYLDWLALEAQRQAILALQDSLQLRAARVRNQSAAGRALQADVLDIDVAVTEARQQLVEIEANQTVLQQDLIRLAGRPIQPQDARPPDHAAGPIPTPDWAKVFAQRRDLQALRLQREGQHLLANAERASAWPTLGAAVSVIRSQGNPFTPEEDVRVGLNLQWQPFTSGRIQAQRQAAESQRSALDADIGQLQAAIRVEVAEAQASIRTAISLAELAQSGVTASEASRQVRVARYEAGRATVDEVLDAEAAYARQRA…
B8J9L4	SP(Sec/SPI)	Protein	Bacteria	Proteobacteria	Deltaproteobacteria	Myxococcales	Cystobacterineae	Anaeromyxobacter	dehalogenans_(strain_2CP-1_/_ATCC_BAA-258)	MTTHIPSKASRLATLAAAAALLAPAAALAAPLTIEDAIRAAWARNPGLQASAAQAEAARADADRARDARLPTLSFTARAFRTDEPMMAFGTRLDQGRITMADFEPARLNDPPGIGGVGAGASIQVPLFMGGRLLAGQSAAGAMAGAEGASHAQRQRELAAGVVQAYFGAQAADEGVRYAEDLLAQAQETERFVRQRAAQQLALEADVARAVAFRAQAEAERAAALQRRATARSALVMLAGDEVADAELTTPIDALPALPGGAAPPPERPDLLAARLQRDAAEAGVRAARGSLLPALFAQASAETLRTPSLSDGTAWTMVGVMAKWDLSLGDARALRAAQARATAAGDALVWREREAAREGGEARRAVETADARVRSAQEAVAASEEARRMRAARHRQGM…
A0A127F6H5	SP(Sec/SPI)	Protein	Bacteria	Proteobacteria	Gammaproteobacteria	Nevskiales	Steroidobacteraceae	Steroidobacter	denitrificans	MMRTVPLSIMMASILAACPLASAAESSSASAAVETLEYAWQLAARNDHGLAAMLAEVESARSTEQAARAARWPSLTAGAGVTRFDAAPEFRFGALGTILQAPIFPGDDYAAANLQLTLPLYTGGRISRGIAAAHQASLGAAEMERAARSTLRLDVAESYVGVLRARRLLHTAQSSVASLSAHASDVQRMFEHELVARNDLLAARVALANAEQQRVHAENGVEVAYATYNRRLGEPLDRVPELADTIMVDSTLAAESIEVLVERALKNRSEIGALAAQAEALALQSKSERGALLPQFAVTGNYTYFDNEILDRKDFTSIGIGVTWSLFDGGQIRNRSAALRSASSAARRRLDDLQTRISLEVRQAWLDVREARARIEAAREAAAQADENLRITRKLYRAE…
A8ZVQ7	SP(Sec/SPI)	Protein	Bacteria	Proteobacteria	Deltaproteobacteria	Desulfobacterales	Desulfobacteraceae	Desulfococcus	oleovorans_(strain_DSM_6200_/_Hxd3)	MKKSSDPCRQTVCRFRHAWLSALLLAAFVFFPAGIWAQPLTLDQCLEIALSENPEIARAGYAREEARLLTQEARAGYFPELALGTSAGYRSEVNTTRQDPITIPTGPATPPLTIPGRETEIGDNTTADLSVSLRQTLYTGGAVAAGVKAARAGLEGAEIQVRLEERETRRRVIAAFYDLAVAVEMEKIARASVTRITGHLDDAQNMLEQGLILKSDLLPIRMRKLDSDLAVIEAGNAVAKAGAALARSMGLDPAAGIDIAADWNNPPPWPIPATLAAAGMREEQQIVDRQIEAAGARARAARGARRPQVGLTASAHYGWPGFVGNDPDWDTWWQAGVNASWTIFDMDRRRSQEQSALTRQRQLEQTAKSLDNRIAQERVVARLAYEEACRRQEIMVEKV…
A0A2A8CVY5	LIPO(Sec/SPII)	Lipoprotein	Bacteria	Bacteroidetes	Bacteroidetes_Order_II._Incertae_sedis	Rhodothermaceae	Longibacter	Longibacter	salinarum	MQSRRYDPAGVSVRSWLIVLMTIALTGCVRAQDVRHLTPSECVEIALERHGDVRMADYRRNQAEAVYDEARTFRLPTFRVSASYRRLSSNVTTFTLDENVFDGDTTPIQDLNFDASLQDQYAVRGDVEQTLFSAGQTRSQIEAEHQLTLAQEHRASAVRRNVAHRVRLAYWSLVAAEASRDVARSARREVDEQLRVTRARYRQGMALRSDVLALEARASELRAEQRNADAAVASGRRLLSDRMGLDQGVIVRPTTRTFPLRPIRETTSELFAVAVAMRPDLEAEDHTVSAWRNRSRANRRARWPTISLVGSYVYARPNLAMFPQEDRFQGTWEVGVQMNVDLWDWNRQGHRAQQFEATWMEAREQQRQMRRRIRLQVADAVEEVHRSVDVLHAARERKR…
A0A4U1JIH5	SP(Sec/SPI)	Protein	Bacteria	Proteobacteria	Deltaproteobacteria	Myxococcales	Sorangiineae	Polyangium	fumosum	MTSSVSRFTSSSSPRRAHRALTACTLALLLGAPAAALAQPAPGAVRAEPAPPAATPAAAPAPPPPATDRIAEALAPQSGGLTPDEAARLALRIRPSLRVKQAELRAAAARVDQALLNYLPRVTVAAGYTRLSRVENVLGAPSTAYVGTNLDPANPQQIPVQEGPLVARPCPPPLSGNCVTDIAGTAITAVQAPAFSFPVLLNSYSLTASISVPISDYVLRISQGYASASHAESAKKLEVEAEGLTVAADAKVAFYNWVRAKGSAVVATEAVAQAEAHLKDAQLTFSAGLISKADVLRLEAQVAAAQQVEADGNALASLAEEQIRVALALPSGKPLTIGVDVLHASVEPSTVQLAALQDEALARRLEIRALDETEHSLKKQVSLARAGYFPRIDGFAEGQ…
A0A0K1EL11	SP(Sec/SPI)	Protein	Bacteria	Proteobacteria	Deltaproteobacteria	Myxococcales	Sorangiineae	Chondromyces	crocatus	MTPQSPAAPHTRRQTRACLTRVALVLLGSLASPSALAQPMPAAPPALSPSALAPPLTPPAPAVTGAILLDETTVAAMALRTHPSVDASRAALGAARAAATGADLARIPELDLSARYTRLSRIPAEYTTLGGLVFPQLLDSLGARAQLTLQLTDTFLGLAATARAAGHDASAAALKLVATRAQVAYDARLAFLDYWSRSLALVNATELLRAAESNATDQRRRKATGTVAPNDVLPFETALDDAAMNLERARGDLAAAEATLRIYIPDLVGKPLAVRPLPSIPEGAPPPATPKPTTMPPRLAALEHQARAADARTDSASLSRLPRLTLYGAADISAPSPRVFVLDRLVAIPTWEVGARLEWSLSQATVGSARTAQARHEHRALVARLAAARLTLDAEREAT…
B8DQX1	TAT(Tat/SPI)	Protein	Bacteria	Proteobacteria	Deltaproteobacteria	Desulfovibrionales	Desulfovibrionaceae	Desulfovibrio	vulgaris_(strain_Miyazaki_F_/_DSM_19637)	MAVARERTPLPVLAGQAVSQGVALLAAGLLVTALSCLAAPPALARDADPARERGAACTPCAASRPRHPESAQSPSRPLELAQCIALALRNNAAPAAAREGLAIAEAQHRQALSAYWPQLAATYTQTRLDRDPAFVYPEDSFNYTVDMGGGPMTMRTTVPERRIRLADRDIGEFRADLGLLLYDGGRREARVREAVAGRDAAVGEARLTSLQLVHDVTTRYYGVVLARALRDIGRETVQRFEATREVAEHFYRGGSQRVRKTDWLRARVAVSGMKARLAELDSNVELAESALANTLGLAWDDRVRVADTELPAAPAPGDLDGAVADAYRLNLDLARFDAGARAAEAGLDDATGEYLPVVSLFGTLSTVTNSYDGGLVGEGERTRGAAGLTVELPLFEGFR…
A0A1H0JBT1	SP(Sec/SPI)	Protein	Bacteria	Proteobacteria	Deltaproteobacteria	Desulfobacterales	Desulfobulbaceae	Desulforhopalus	singaporensis	MTSVRTTALVMAALLIFSLTTAGAKPNNDMQPDVWTARGAVQYALRANPDIDIALLRIEQAKSSAAMAAASDYPLVNLKGEYSQTDNPMYSFGNILNQGAFDETIDFNSPGRTDNLLLQAEVRYRLYNGGKDQADQQAAQADLDGARVEITAFRQNLGYEVVKTFQAIIQAQKLVEVRQQSLNAITAAFHVGEARYEAGDLLKQDLLNLELQLSRASEELIRSEHNLKITKRIFLNLLGLEQTEVEIDPTVHGEQPLPPTCDYSNRHELTRLAAMEKGAQAALAKARGEKLPSVDAFASYQFEQGMELDSNGDSWSAGLRMNYTLYDGSRSDAGIGRAKSKLLEILSLRRKTELALGLEIKRAELLYQQALERLTVTRKMVGVAEEVARLSRERFKEGV…
A0A127FEE1	SP(Sec/SPI)	Protein	Bacteria	Proteobacteria	Gammaproteobacteria	Nevskiales	Steroidobacteraceae	Steroidobacter	denitrificans	MNTDIRRKKNPAQPAGVHMPHRRIGPIRPRTPLYAGCIIAALGLLANLRPANAQDVRTNASRTAAPFTGEQAVFDQQLERYVAQGLHSNLALRDESLEVEKAVQALAAARARYLPELSLQARYTRAQGGREFEIPIGTALNPVYSTLNDLLEAQDQPAPFPRIEDTTVKFLRSEEQDTRLVARQPLYAPALPAAVRAQRALLDARRFNRMALARALRRDITLAYIAWLKARNSSGIVAASQALLSENLRVNESLYKNGRITEDQVLRAQAELLEVQQQRSEMDNLTTRARSLFNFLLNRDLREPIMPSAAPANPAATIAAVELLWSAALERRPEISRLEELRQASEARLNVARKQRWPVLSLGLDAGTQGEEYRFGDGYNFGTVSLIFTWKLFDGGGDS…
S0ES70	SP(Sec/SPI)	Protein	Bacteria	Armatimonadetes	Chthonomonadetes	Chthonomonadales	Chthonomonadaceae	Chthonomonas	calidirosea_(strain_DSM_23976_/_ICMP_18418_/_T49)	MIGRKSLFILVALIAYGISLCRAQETPTSLTISQAIQIALQQSPQAQAARYELASAEAAAEPDRPVARPSITATASGTEQGQEVRLPGISAPPTLPEQFGQIKLEFEQPLYRAGLGAAKNRYQAERAIAYQNYRKELADIALSVSKACVDLLRAQAGLKAAEEGVAFAKEYAALVERQITAGFGKPVDRALAQSQTAEAELGLAKAQGAYHLAKMNLNRLLGRPLEASIQIVPPASLPEPPSSPEEAIATAQTQRPDLLLLDLQLQAAKAGLSLARLATQPTLSFHAELAEQTRTALVPQHYAAATIELDWQLLDKGERKANRAQAENAVERLVALRQDALSGIVLDVTQAWQQMEEAKAQLALAQVQLESSKASLAVAEKAYEVGQGTALDIKNAYHD…
A0A0K2SNM9	SP(Sec/SPI)	Protein	Bacteria	Firmicutes	Limnochordia	Limnochordales	Limnochordaceae	Limnochorda	pilosa	MTPPLRSARRSVLGVLLVVGALMAVPAVRAEAPRRLTLPEAIRIAWEQGPDLEEQRRAVAEAELQARQAGAPYLPQAGLGAGYSVSEDAGEGTVTVRLSLDQSFALKPLLGGALPANVRQAQLALEQARRRLEEGRQDVAGSVLGAYLDLVGARSAVEGQRITVEQAETLLAQTEDRARQQAATEADLYDARASALSARQKLAEAEFNALKAQTQLNQLLGLPLRTPLEVSEVHDMTSIEPITPGEAGSAPRAAGNQGQPPGDAPAAAPSVDALIAHALSHRLELAEAREDLAEARTALGELKRPFEPTLSLTATYAGEDGSVQATLPTDTWQVEVSGQARLYTSDENPGSLQLGLGTGWSAGAELSLPLLDGGGRRTARETQAIQVERLEAKVQDLEA…
A0A1B4VA37	SP(Sec/SPI)	Protein	Bacteria	Proteobacteria	Gammaproteobacteria	Acidiferrobacterales	Acidiferrobacteraceae	Sulfurifustis	variabilis	MGPRLPLLLILLAPALAGAQPLSVEQAVAHALERNPELRAVAAGRRAAAAQAAAAESGRQPEINLRYMARRSDNPLDAFADKLNTRTVTAPDFDPASLNDPDPSTLHATELSLMWPVYTGGRVQAGIAGAAAQESAAELQLRRARETVATQARNAVYAAQAAAEAVRIMDDAVRAAERHAQTTARLLRERRIVQSDKLSADVNLALVQSNREQAVARARNALTQLRRVMGLPPDEAIELAPLADAAEIRPGDAAALERQSQERRADVRAAAAVRDAARTEVDSARAAYRPQVSVGAAQSWYDDSPALANSATSVMGVVSMNLYNGRRTGHQISAAEAGQAAAEARLDAVKQQAAAEVRAALHALEEARRRVEICADNVGKARRTADLVRGRYGEGRTIL…
A0A0G3EJ63	SP(Sec/SPI)	Protein	Bacteria	Kiritimatiellaeota	Kiritimatiellae	Kiritimatiellales	Kiritimatiellaceae	Kiritimatiella	glycovorans	MTKTRTFVAIALLTVCLSPAEGSSTNRVPSLPTWGEAVGRAELDAWIAAAMVAAPSLDAAERAVRVEAAGGRAARSGRWPDLTLEGDLRAGRRNTAMTGGETLDVESVAARASAAWDLDVFGRVRAEVGAARFAELAADHRRRDRRIAFAADMAEAYVLGRLWNDRLRIRDEAVAAHDALVRYADGRMKVGLALPAERDRLEAERQAARQQRVHAQEEISDLDARWRYLVPEYEAPDLHSLGGLSSAEPVSAPPETAIHAYAVNRPDVLAAHALWQAAGEGARGAARNRLPTVSAIVTAEGEGPSPVDEPEAWTAWAGVRLSLPVLAPGRSAQVNIRREEAHIQEALFEETVALAIRDIRQAYARRLHAEQAWRAAQVSADRLRESFESFKRQFEQGRV…
A0A143PQ07	SP(Sec/SPI)	Protein	Bacteria	Acidobacteria	Vicinamibacteria	Vicinamibacteraceae	Luteitalea	Luteitalea	pratensis	MIRVIALTVLVVLTPAWVPALAQSTGTIPIKASDLLDESEGLALADAMTRAVEGEPELRAARYEVEVSRAVTKQAELRPNPSISVERREEPSGTDNLTAFAVDWPLDLFRRDARVSVATLDADTAARTYDDRIRRLLGEVRDAYGAAAAAVREIVVLDELIAAGTRQLEVLSARVTQGASPPLDRNVLAVDVRRLEADRMLQAGRAVVLMMRLKRLIGLAPEAPLRLRHTIESLVLQDTAVVPTALPEAGVVDRRPDLRAAETRVAASAARVEQAQHEGRVDAGVFGSYMRMNSGFPQQGIGPGATLERVQGVFHYVSAGLRVSLPLFNRNQGALEAAEAQHTAEEAKRDAVRLEAQTELAAARAGDAAAQSARIHVREARVQAAENLAVIQQAYDLGR…
A0A080NID1	SP(Sec/SPI)	Protein	Bacteria	Proteobacteria	Betaproteobacteria	Burkholderiales	Comamonadaceae	Delftia	acidovorans	MQTTPFFPRQALALLLCLGAAAQAQTAPSAVAATATATATATATATATATATATATATATAAATAAPAGLRFSDYLNAVEQHSPLLRSEEQGVESARAGIGIAGIRPDPNLTLGASREQVRTGQPRPTTRNYEISMELETGGKRAARIQSARSQVRLSEAGLEGVRSQLFSDAAQDYTQACRDSLALERKQQTLKALGDVVQANELRRKAGDIGGVEWLQSRVERDRFQAEVVQARAEAQTARLALSVPLGRRLSEVFASDTLQCGFMELAEDSGLEDADALVAQALQSRAEVRIAQAALEHARDNAGLARANRWVNPTLAVGMAAVPSTAAGTDAQGNPFDGGGRSRTLSVSVSVPLPLSRLDRGDLVQAEVAVTQAMLALQQAQNRAEADVRGARFR…
A0A6N2ZTJ1	LIPO(Sec/SPII)	Lipoprotein	Bacteria	Bacteroidetes	Bacteroidia	Bacteroidales	Tannerellaceae	Parabacteroides	distasonis	MFRLEDMKKYIILSLLCGCLSVNAQTMVPLTYRQYMERVAEGNFEYASEKLNVPTAKAEVTAAKVFNDPNLSVSYFNNENNSLQMGEGVEVELSKTFSFGKRGANISLARSESELTEALLADYFRNLRADATIAYMEALKQHELYKVKENAYENIRTLAESDSIRFSLGQIREVDATQSRVEAGVLRNELLQAGAELKNAFSNLNLLTGTFSMDTLFHPEAELRMEPRNFILVDLITAASEGRTDLVAALKNKEVAARALKVACRERNTDVDLSIAVSRNARVYNEEAPAPPFTGVTAGIAVPLKFSNFNKGTVRAARYREQQAEAQYKQALLQVQTEVMQAYRNYQSFAEQVNHYEDGLLRQAREVMDGKIYSYNRGEVSLLEVLDAQRTYDEVQAQY…
A0A1W6SRU9	SP(Sec/SPI)	Protein	Bacteria	Proteobacteria	Betaproteobacteria	Nitrosomonadales	Nitrosomonadaceae	Nitrosospira	lacus	MQISLRFRILLSLILISPFTAVSAQDSPTFGPAPPAPPAPSDSLPPSALPSLTEPSAPAPAIRRPSSVPTPSAPASPGRSAFDTTPSFTLPSAAASAAMPPGALSIEALQRVGLEANGLVRAARSQVDAAEAGVIGAAAYPNPMVTVIAGPQHARIPLAHPATNTRQVNVVQTIENPFVRSTRIGAAEAGVEASRASYHQVRADLAAQLRVRAYELLLRQEIARMEAGIYDLMGEVRRRISVAVGVGETARFELVRADAEVLNAASRKEAAELGALRARVALMQFTAGALKPDFAIKASLFDPVSLPPLEELREEVPAINPDVLRLQAESNRARLRIDQERATVLPSVDVLYNSYQDDQYTDNRAGLKVTVPLFYRRRGEIDAAVADSARARETLEFRR…
A0A4R5QI03	SP(Sec/SPI)	Protein	Bacteria	Proteobacteria	Alphaproteobacteria	Rhodospirillales	Acetobacteraceae	Dankookia	rubra	MRLRPALLLGVALLAPPALAQTATTSPTAPATPAPAAVGSLPLPLGKGTEPLSLAAAEQLLIDRNLAVIAARRGVDAARANRLVAASLPPPQVTVGNSFAQFNETQAGAIKGARFLSPSNNIVAGLQVLVERGSKRTLRTRVAEDQIGAAEAQVLDTVRTQLFTLRQAFLGALLARANLEVALGNRMSLDRTETLLRRQLRDGAIPEGDLLRFQASRLQFEPDVTTNAQAYAAGVAAVAALLSADPAAFQPGAGQIGALGITPAVPGALGAVPPSQRAAAPSGPASAPTSVRTILSPVAFDLRGRFNEVPQLGIGRDELARGIGSRADVVAAQRQYAAANSNRLLAEAGRSRDVTVNGSWARSRLSQDLPNSTDQLNAVNSFGIQLSVPIFTRRIIEGN…
A0A375CKP7	SP(Sec/SPI)	Protein	Bacteria	Proteobacteria	Betaproteobacteria	Burkholderiales	Burkholderiaceae	Cupriavidus	taiwanensis	MPFALSRIAAGSLLVLAAVASLAAERPTDPQSSATSAESTQAEQADGPCTSPPAGAALTLAQVRLDALRCNRTIIAARRGVEASQADIQIASQRPNPVLSLGVENINPHAGVGAGNLRSKTVDSTVRVDQLIETANKGNLRVDAARKASAAAGEVVQAVVAQQAGMVEQAYFDALASQERVAVLRETLALYERTRQASETRLRAGDVARADVTKLQLDALRAQNDMRQAITDHYRDKALLAQAMGVPGTLADNRLVADWPALDAAVPPADPDTLQRRPDVTAAEARLAAAAASRDLARAGRVPDVTIGAQAEHYPTSPSNSSGSGNSFGVFLSIPLPVRHSNGGEARRAEVDYYAALDDRNRVMLEAGNEIDRLRSQLETARQSLRQMRDEVLPAAESV…
A1TI69	TAT(Tat/SPI)	Protein	Bacteria	Proteobacteria	Betaproteobacteria	Burkholderiales	Comamonadaceae	Acidovorax	citrulli_(strain_AAC00-1)	MRSHPPSLSLRSGTALRIAAGLLACGGAWLAGPHPAQAQAQAQAQAQAQATAAMPAPSRPVPAPAMAVAPRGTGWTLSQALAAARDNSEVHQARQELAGARADVLSADHAPLPSLTTKAGSIDLQHGPGPGNVFTRKRIDKSVGIDWTWERGDKRALRKKAAESMANAAEADVEDTQVQQLQAALGAYYDLLAAQDRLAEVAAIERSLADVAGMADRRVKAGDLSVQDASRTRIEAERARADTRAAEQARDDAALALAQVTGSTGSRLQAVDTPWPPLAGDPPATDADLAAWAETRADVRAALARAQAAQAALDGANALRKSDWTVGASIDHFPGTSTRQVELRVQIPLQWGYQYQGEIGRAQADYAKAQDALDNTRRLALLDLQRLRQAQESAARRAA…
A0A2J0SM66	SP(Sec/SPI)	Protein	Bacteria	Proteobacteria	Gammaproteobacteria	Xanthomonadales	Xanthomonadaceae	Stenotrophomonas	maltophilia	MNFTSCLVAVLATLWCAPSASALSLQEAQRAMEAHNPDLRAAALELRGAQGDAQTAALRPATELSIGTSKISPKQGIGPGRWQDKRMDSTVGLGWTWERGGKRALRVRQAEALLEVAGLEMLDTRRRQQVALHEAYFGLKGAQERAQIADANRQSSAEQMAAAAKQVATGAMAPVDRARLAVDDLAVADAAREAALDLRDARHALGLLLGSDDNHDLTADDPWPDANSVADVRAFDPLQRADLRAARSRLAAADAGVALARSERHRDIQLGVEAEREPTDISGVTWGVSLTIPLGSPSRARGAIQRAEADRDSAALELQVLQREARAELDQLQAGAQSAAQRRTEYEGLHADAARKAVQGIELAYRRGAASLTDLLDARRSWRDFEAALIDARADHAIA…
A0A1I2HCE1	SP(Sec/SPI)	Protein	Bacteria	Proteobacteria	Deltaproteobacteria	Myxococcales	Nannocystineae	Nannocystis	exedens	MSFFASLRTTACAAMLYFGTGTGQVAAGPPVSTGAPPAATPGLSKPEPRELAPAPLRPGPVQRWTVDRVVRTVEVNHPRMAALKAQRGVLDARVLTARTSIPNPYILSDNGTAEYTYRLGITQTFELGKRRRRVEVAGAQVGVHEADLRILAAELRAEARRTYMEAFFAQEREAQFIALIRSVDELLGQAEALPGDIPRADVLEAKTTRLHARQALEQAKFEHLQADIRLNSLLGNPPSVELELVSPARDRPPSWLDLHNDDWRNEFLAAYDHLIVEALRQRPELARLKSTREVVNKEERLARANRAPDMIVSAGPDMVPGGKPMWGAFFMLSLEVPIFNRQQGPLAEVRASREQIDQEGAALAHEIARQLADAVALASFQQSQLRLYEGELLPTADAV…
A0A143PIE1	SP(Sec/SPI)	Protein	Bacteria	Acidobacteria	Vicinamibacteria	Vicinamibacteraceae	Luteitalea	Luteitalea	pratensis	MSSVTGSLPSLRTAVARVVLAGLSSVLAPAAGAQEGQPAPPEPLTLPGAVDRALTANPTIGAERLGRAIRLAGVSVAGERLNPEVTIEVEKEAPKQAYAIAVPLELGGKRGKRVAVSEATLAVGDAELAAIVWQVRNDVRRSYFETLVAEARLEVLRDQRDLARRALGAAQARYEQGDAPRLDVLQVDLALNAAESEVTAAAGIVSAERARLDALLGLPLDAAPPLTTGLDPGGALVSAATLEQALTRSTELAVLDRRIEEQRARLVLARAARVPDVVPAATLTHDAQPEFTYGWRASLTMTVPLFATHAAGVTLEDATLQQLAAQRQAALARIAGEVTAATVSAESRRQAYLQYRDVILPQARQVEEMAQDAYRLGQSELAALLQTLRGTRDVRLRSL…
A0A1L9BHR4	SP(Sec/SPI)	Protein	Bacteria	Proteobacteria	Deltaproteobacteria	Myxococcales	Cystobacterineae	Cystobacter	ferrugineus	MRHAWPLVIVVTLLPHLARAQSAPPEAERFPSLDEVVARARTHGPAVVLATADVDIAGASRQSAGLPPLTNPYLEVIADTVPGAEGVAVAGSLFLPVEVGGQRGRRIQEADTLVRWKEAQRDEAAARAMAEAVAAYGQVLVAEARLRTLEEAAALSEEDARYVEGRLQEGDATALDAAHARAEVARWAQRRAELEVALARARGRLSISVGQPELATRPASRGAELPPLSEPEALAPPALEERTPTLRAADIEADFFDASRGRWEAERFVPLNLVLTGGRDELGRAHGGVGLAWTFPIFQRNQTEIARARAEKARAERNLELLRRAVTLRGRALLDALNATRRALQVTDDSALPAAQRAVDASTQAWKLGKLDFARVLMARRELVLMRDDRLALLSAAWG…
A0A0F6SD70	TAT(Tat/SPI)	Protein	Bacteria	Proteobacteria	Deltaproteobacteria	Myxococcales	Sorangiineae	Sandaracinus	amylolyticus	MTSHDAGDVLPVPSSPSPRDRSLRATVLALGVSVAAIAAPIDAAAQARVVAEIDDESSDRRRARWSLRAAAARAITGAPRVQAARAQVDAARAHLAHRSVPVVGNPYVSVRALFGMPDQSAATYGVVLGLPFDLSGRQSAWSHEIDQLVEESEEIAEAAANEARAEVASAYVDLAIAQERLAVAEDRLRVAGASHASVRARAEASDATVLDVSLAASELGIARAEVADRRRALLAAQAAFRAALDLDPDVSPEVEPLAGAGPPGDVDLATAITLASERRAEPRAHQAAARRYRLSEDRLFAESIDLLLVGLEWESQGNQRTAHSWGVSATMGLPLIRTAQGERAVARGQSDLELELSVLAERSVEREAAAAWAALQTSLDHLRVIDDEALAAAERALAM…
Q2IGB4	SP(Sec/SPI)	Protein	Bacteria	Proteobacteria	Deltaproteobacteria	Myxococcales	Cystobacterineae	Anaeromyxobacter	dehalogenans_(strain_2CP-C)	MPRRAGRGRTRPAMMPSSVLLLSLLVVAGPVPPASPQFHEAPPHRMAPLAPERVYAITFDEALGLAAEAPSVAGAERAVSVKSEGNSKIGLLTSNPSLVLQPGFSTRDANPRLEGEVALTQSFNLAGLSGNRRKAARTEEQQLRDEARAVALSRRLDAAQAWLDMWAAEAAFQLSREELGLAMDLAARTRRAAEAAALTRADAADADAYEAEARLASLSVEGEVTDLGFRLAEMVGRATPLPMTTSGELPMATVPERAAWPALIARAAALPAARAEKLAAEADRARASEARSARGLDLQLGARAQRDSAGNDVLYGIVGFTFPVFERGHREAATFDAAAARRAGEAEDASRRAVTELARAFHEVEHTGEVLDALEKTLVPAAAESARLREAAMRAGDAT…
A0A3Q8I4W4	TAT(Tat/SPI)	Protein	Bacteria	Proteobacteria	Deltaproteobacteria	Myxococcales	Sorangiineae	Aetherobacter	rufus	MRSRFFRAIRAAALPIAAATASLPWGAAHAGGGHGQGAGAQLASAPAPRRIGLAEAIRLGATEGPKIAAAKAPRGALAEAGRAADTLFPLLPRVTASVGERRGPTAVGVEISVSVLQDLSLGGLGGARRDTAAALARLTEADFARAKLDGAARAALSWIGLVEASRLLALREEGLAQAEALLRAVRARVGTGVSDPLELALAQGEIGAARAAVLDAEGLRFEAGMDLAFAAGQPAANPIAAEGDLGEPGAIAPRKEGDAEIRQAAIAHPAALVAEMRREVADREGRLAAAALAPTLGVGASFVREGTGDRIWSGIVSFPLPFGRPAAFEGARGRAAADAAQAQADATRAELAQAMRLADHEREHTREVYAALDGGALAPMREALRLARAQLDAGTTDVT…
A0A3A8PAT4	SP(Sec/SPI)	Protein	Bacteria	Proteobacteria	Deltaproteobacteria	Myxococcales	Cystobacterineae	Corallococcus	llansteffanensis	MPIRSATAAFGLAAALLCSHPVGAAPRPPVESRPAARRELTLEAVLTLARERAPALLEARAHVQAARGAVAGAAPLLHGNPQLDLQAGPRRVVTGARGVDLAVGLSQPFELGGQQGLRRDAARAGLAREEALLRDAERLVLGEVASAFLRVLHAQERLKLANAALKAADDTVLATGHRFDAGDVPILDVNVARVARARARVEAAGAEGEVEALLAELRAQLGVSFTEAASVQGDLRTLALAPVRGPGGKALERSDLTAMEEEAAQAQATATLGRREALPDVALGVRYQREADETVLLGTLSVPLPVFARGQEARISGEAEVVRARKALEAARQVVSNQLSAAGARFHARVEALEMFEQEALPLITDNEALARRSYDAGELDLAGFILIRRDVMETRAAW…
A0A4P2R4S5	SP(Sec/SPI)	Protein	Bacteria	Proteobacteria	Deltaproteobacteria	Myxococcales	Sorangiineae	Sorangium	cellulosum	MLRSCVRRPFVASSIALGLLLSLLLAPPAVPAAEPPLSRARVADLARAAPGARVATAEAGVARAATSAAGVLSLENPVLTGMGGVRLNPDGSKPPAASASLEWPIELGGQRGERVAAARAEQRAAEIGAEDGRRRVLLAALLQHAVVLRDERQVQLARARVALAERLHAAAERQRKAGEVPEVDVTLALLQKGRDAAAAKAAEGTRDADKAALLAQLGLGSPAAQALPVEGSLVPPGEPPPLASMLGEVERRPDVGAAEASVDAARAKAERERAAGWPTVNVVAQVEHDDGANIGMLGLAVPLPILNANRAGAATAAAEIDVARAHADAARAGAVGQIHQLYARYRATKEALQALAPTAALMERAAAISARGYELGEKDLASVLLVRREVIEAEAALLE…
A0A0K1PRW4	SP(Sec/SPI)	Protein	Bacteria	Proteobacteria	Deltaproteobacteria	Myxococcales	Sorangiineae	Labilithrix	luteola	MVGRFFALICLAKVAMTAGEASAQGTERLLDRTTVATLAGAHGPNVVVAERRLEEAKAARTGAGVLAPTNPELSVYAGPRWQTRSPDVDYFIGVAWPFDVSGAPSRRIDVADDRARLAQSETDAARQLAIADALDLWASARGAEERVQLENARLALDRSVLRSAEVRRNAGTTGDGEVALARALEAQGKARVATAEHAATAFAARLRVRVGLVHDEHVTVGGSLLPDEPRPLEALLRSLKTQPVVLRSLAAARLAATDASLQRRAGWPVPRVTAGVGNDPETYLHVGVDLPLPVYQRNQTNAAVAAARRGTAETEYQNALALGEAELRATYAEYEGAREAFITLDNASAAVDDAEHLAMRSYELGQTGLTELALARREAAAARSARLDAAIALAKARIA…
A0A099KND5	SP(Sec/SPI)	Protein	Bacteria	Proteobacteria	Gammaproteobacteria	Alteromonadales	Colwelliaceae	Colwellia	psychrerythraea	MFLYYYRSLITPSHVGKIASLLVCTISLLLSPYSLAKDPTNTDLDKINNAQATESKILTLAVAIKRTLKENPAFKVFTLRQAALDGQQQTQALAPGYQLAFEAENFAGTGELKGFDGAEFTVSLSSVIEMGGKRDARRDLGAHRSTMLAAERKITALTLLAEVTRRYIDVLAAQESLQLAFDATSLAEEALMAVEKRAKAGSTPKAEIKRAMAAVGNARLSASSKQQQFIAAKMSLALLWNESWNEKWNERWNASSNENSDDNSPTFDTVAGNLYHFSKDVSFEQLYAKIQQNPAILAFANEERLKSAQLRLAKSQSSTDIQWTLGVKQIQDVGDTALVAGFSIPLFSSSNNSGAIMSAQAERDEVQARKITALLNLHNQLQQAYSSRKQAIYTANSLR…
A0A495D2C7	SP(Sec/SPI)	Protein	Bacteria	Proteobacteria	Alphaproteobacteria	Rhodobacterales	Hyphomonadaceae	Maricaulis	maris	MACSALIASAVLAQPVSQNGPLELSSALQRAVHSNPHIASLRAEVTARHGDALQAGLWDNPSFEAELEGFGGDRGGIGDGDLTVAVRQTIPLGGDRRRAREAAEAWAGVETARLNAEIAGLLGEAATAFVDARAAQETARVRAELQDLAEAAASAIRQRVEAGRSSPINLDRADILAATAGIEAASALTEARRAGLALAAMWGGAAAGEVAPPSVLVNNPELSALTPEAMMRRNPDLAVAQQTSRARSEEIARERAEAIPDITVGAGIRRYGSDSETAYLAMVEMPIPVIDRNQGAIAAAAARETGARLDEEALRRQLLARHAAAYRRWSDAQQRYAALSGHVLPAAENAFSRTSLAYREGALQLLDLLDVQRTYFDTRIQAIEARAELARSAIELDVL…
B4R9U3	SP(Sec/SPI)	Protein	Bacteria	Proteobacteria	Alphaproteobacteria	Caulobacterales	Caulobacteraceae	Phenylobacterium	zucineum_(strain_HLK1)	MSIFRPSCALARLLAAPLLAALALAFGAGAALAQAPAPSLTLTDAVTRALAADPSTAAAEARVEAARAAARQAGLRPNPSLGVELENFAGSGAYSVLDRTEATVSYQQTFERGGKRTARTAVAAAEIELVHRRQEVRRLDLIKEVQVAYAEALAAEADLLIAEARLIAAHRSQSDISRRVRSARDPLFAGARAETLTAQAEIARDQARETARNARAALAAFWGGGSEFALDLETFFFRTAPAAPAAPAETADLALLAATRDAALARVELERARQVADPTLRAGVRYFGQGSDVALVVGGTIPLQRYDTNKAGVERALAERNAAEADIAAARVLQAREVARLRAKLAASAAESERIRAEVIPSAIKTVELVRAGFNRGGFQYIDVTEAERALADARARRV…
A0A558R845	SP(Sec/SPI)	Protein	Bacteria	Proteobacteria	Alphaproteobacteria	Sphingomonadales	Sphingomonadaceae	Sphingomonas	solaris	MKSIIAALLAATVCAAAPAQVPPLPELDDAIPQGPSFTLDQAMLQADDSSPARGLAEAGLRGAVAGRRVAGLRPNPSIGIASENFAGNGQYRGFDSAETTVSVDVPIELGGKRGARMALAGALAHRAQVDAAVARADMRLMVAQAYIAAIAAERRLAAARTQSVIATQTEKAARVRVSAGEASPIDDQRADLLRINAEADVEKLERLALTARGNLARLLGRPVAGAFDLAWFHHFEPAGPARPIDAEGTLALAAATADSETAEAQVRLARSLRVPDLAIGAGARRLAQTNDTVAVVSLSLPIPVRTSGTAAIAQASAERDKAVAQRRLALIQAEQAIADVQAEVANAATTARTANGPAIAVAREAARIARIGYREGKFDQTALLDVERSLTETRLAAVD…
A0A2U2J0X4	SP(Sec/SPI)	Protein	Bacteria	Proteobacteria	Alphaproteobacteria	Sphingomonadales	Sphingomonadaceae	Sphingosinicella	humi	MFSPARSPLRRYGIFFTFALAVPATSVAQIDDAATPRVGAVSGAEARPKAQVMGPPAPPPVVAPRTGPLPSSLTLDQALEEAASRSPAIVAARAEVDAARARVGQAGVRSNPELSVEVENFAGTGPYSGISGTETTVSINQRLDLGGRRRARVSAAEARLAAQELRLAIAEADLAQSVREQFAVAVAARERLRLARENEERARELARIAGVLVDVGREPPLRAIRARSAAAQATAALRAAEAAEEAARRTLASFFGVDTSPSSVLGGLGEIRPAEIVASQTLEARLAAAEIAVAEAGVGQELAARRLDPSVGIGVRRIEETGDQAFVAGFSMPLPIFDRNRGNIEAARAEARSAEARLNNVLAQASARINNAEANLVAADARVEALEEAAIPEAGEALR…
A0A4P1K924	SP(Sec/SPI)	Protein	Bacteria	Proteobacteria	Alphaproteobacteria	Caulobacterales	Caulobacteraceae	Brevundimonas	vancanneytii	MSPTHRRRPRLAVGCALAVVAVFGAAPAWADPAPSYGELLAHLGRTPAAVEADALSDAAEARVRQARVRPNPNLSINLENVVGSGPYSGLSAGDLSLAFSQDLELWGRRPARVNAARADAGAAALRRDLTVVETAARLALAYAEAEAAQRRAALAEEALTLAVADARAALALVEEGREPLLRGIQAESEAAAARASLDEAKAERDAAFARLSAVAMLPTPATSIEAGLLDAPTTPSARSEREAPTVRAAEAEATAAERRIDVERINGRPDVTASVGVTRFGENDETAMTFALSLPLPLFDRNRGNIDAARAEHRAAEARVMQARQDAGADRAAAAARLASSASRVSAADAGVTASEEAYRLSRIGAEAGRISQLELRTGRAALINARSAAVDARMARVR…
A0A1U9VMD1	SP(Sec/SPI)	Protein	Bacteria	Proteobacteria	Betaproteobacteria	Burkholderiales	Burkholderiaceae	blood	disease_bacterium_A2-HR_MARDI	MSLQPRGRPTRRRRESSCRHRQGLPRRSSAIPSAICYLRSMAAVLLASAAMPGSAAEAPPYTALLHQSLAHAPALREQAANVGAAGADAAQAGAWLNPRVDTVFENLGAPQSGGVSQRQNTYTITQPLEIGGKRGVRIEAGQRSLAAAEARERLARGTYAAELAVAYATAEAMLSRKALAAEDRVRASDDLRATRALVQSGKEAALRAAQAQASVAAAQAAEQAATADATQALERLAALAGSDEPYTTVSTSLLAVVSAAPAGSAKPDEAPAVLTAQAERDALNAQVQVERKKWIPEIGVSAGLRRYGWTNASGYVVGVSATIPLFDRNDAATTAAMERAAAAEARLDGVRLEAAAARRSALAQVVASEKRLAAAAEGEQAASEAYRLGRIGYDAGKTS…
A0A1C0XNN4	TAT(Tat/SPI)	Protein	Bacteria	Proteobacteria	Betaproteobacteria	Burkholderiales	Burkholderiaceae	Ralstonia	pickettii	MAASTNTLREIPGLPTRRSTISTAIYDFHRKAAGLLLAFAAMPGSAAEAPPYTALLRQSLAHAPMLREQAANVAAAGADAAQARAWLNPRVDTVYENLGAPQSGGVSQRQNTYTITQPLEIGGKRSARVEAGQRGLVAAEARERQTRVTYAAELAVAYATAEAMLGRKALAAEDRLRATDDLRAARALVQFGKEAALRAAQAQASVAAAQAAEQAATAEATQALEHLAVLAGSDEPYTTLPTSLLAAAGPAPANTTKPDETPAVLTAQAERDALNAQVQVERKKWIPDVGVSAGLRRYGWTNASGYVVGLSATIPLFDRNDAATTAAVEREAAAEARLDSVRLEAAAARRSALAQAAASEKRLAAAAEGERAATEAYRLGRIGYDAGKTSLIELLATRR…
A0A2S8SPI2	SP(Sec/SPI)	Protein	Bacteria	Abditibacteriota	Abditibacteria	Abditibacteriales	Abitibacteriaceae	Abditibacterium	utsteinense	MSLNPFWLLVAPLALVSSARSQESAPPPPVPPVPNVSPAFAGESEISVEALIERALQNSPQLPIARENLEAARQRAAGARVLLNPTLQAVPRLLGNQTAADTEIIVSQPLDIFGRRRAGAAVFAAQLRGAQAANLLAERTLVVQVKNAAADLFAAQEAENLGVSQSEVAVLFRDAAARRAELGDVPAVQVQRAELELLRVQNELTGARAERLARRATLNQIIGQAPETPLRVALPLSSDFAAVLQVPTISRPGFSPNLSTESAGGTPNAPTAGGSLGGNAPGTANSGIPSVPLAPNAAPAESGDLGTSGGSNAPILGSSSQIGSDLVAQRAALLPGALGRPDIVGAQSTVEARQAQVRAIARGRYPDIEVQVRRGSFFGQGDSSTALRAVVTVPLFDFG…
A0A062XUN9	SP(Sec/SPI)	Protein	Bacteria	Acidobacteria	Thermoanaerobaculia	Thermoanaerobaculales	Thermoanaerobaculaceae	Thermoanaerobaculum	aquaticum	MKVCVLSACLHSSLLLVGATAFSAPPVISPEVLEQQVLAAFPEITAAQAALEAAEGELKAARLLPDPVLEVGALHSRERLGAAAATRGLGAVAWEVPLPWSYRPGKAVAAAGVREAAGALARTQLEVRARVRALVVELAAAQERVDIVSQQHQLTAELAQLMALRVELGESRELERLRLLVELERVGRELQLAQAEVQALAGVLARLAGRLPASFRLEGRLGGSVPGLEDQDLVARALAQNPILAEREAQVAAARARLSLVSGERSPTVVARWERSEDVDTRSQALSLSFRLPLWNANRGQRAAAAARLRQVQAELEASQREVAAAVRAAAERLRGALQVAERLRQTALPLAQRAQELSDFSLRQGETSLLDALDARRSWQAVALEELEARRQLHLWRV…
A0A4R2PTW9	SP(Sec/SPI)	Protein	Bacteria	Proteobacteria	Alphaproteobacteria	Rhodothalassiales	Rhodothalassiaceae	Rhodothalassium	salexigens_DSM_2132	MSVFPPSRARPAGGPPGVDPRRRPGSVRRSLSHSLCLMLLTAPVSAAEVGSGGAVQAPGLLASAEQPPHRLDLAGAVDWALARNFAVRRAAARVEQNRGDARHARRLVPSNPLVTFRSARRKRPGEAATRDMSIQLAQELWIGGQGRVMTRAADARTQAAQGDLDFLRTTTAARTRAAYLRALVAREGVRSAERALTVTADLARYAVRRLDAGKTTVQTVNTAEIARGRAAAQHARAVRNARRAELDLFELLSADPARDLVLTGRLALPDAIEVPSQERLLNAAVRRRGDLAAAGARVAAARADLALSRRQLIPNLTVFGLYGQEEDFDIAGGGLQLRLPIGHRFGGDRDAARARLREQTLARDAQRLAVRGAVLRALTDYRAARAAADAVGRPVLDRA…
A0A1I1U109	SP(Sec/SPI)	Protein	Bacteria	Proteobacteria	Deltaproteobacteria	Myxococcales	Nannocystineae	Nannocystis	exedens	MFTLVAAVTAASLAPAAGAAPAPARKPADAPAPLLAPMPEPAQTIPEPVVAGAQVLPLDTILKHAEENAMPVRTARSRLELGDAAITGAKPLLPDNPQLYLGMGARLNPAAGSPQFELQATLQQPIEIGRERSLRIKAGREYREYLDKELAQVRWTTHAQVHYAYNTALIAKERARTAARTQQFAERLLDIASRRQQAGEISRLRVRVAEGELARARQAKLAADLNYRLACIHLAEMAGWPSGQLIAPAGELGDPIKVRDPEDLIANVQKEHPALKAKEAQVELGEARAKSARRDRLPEPWIGVYVGREREPGVTLPASRIVLGMITIPLPFFKRNQLARAQTKAELGVANTELEVTRYQLALNARRAVDAINTAAERVQTYSREVVPRFEENLQLLQR…
Q2IPQ9	SP(Sec/SPI)	Protein	Bacteria	Proteobacteria	Deltaproteobacteria	Myxococcales	Cystobacterineae	Anaeromyxobacter	dehalogenans_(strain_2CP-C)	MSAHRRWACALVLAYGAPALAQEATPALAALRWADVTAALERDPRLAASRSRIRSAEGALTAARTPPNPEVEATAGRAEARDGALRRNEWGLALTIPLDWLARRGPEVDAARATVDEAAEEARELRAEVTAELWRLYVGAAYAQAEAETLEATERQADALARLVRRRVEAGEGRPVEIPRVELELERVRNQVDAARAARDGALAQLGAWLAVPVQRVEPPPPPPPLDPGSPMLDASRHPRVRAALARAEAARAEASLARRSRVPALSVGGFYTSELDREAVGGRVGVELPLWDWKSGRVRRAEAAAAAEASRADAEGRALAAAHADAVATCGKARAIADRQTTRILPRAEESARTLERTFELGETGILDVIDARRVLLEARREYLSSARERDVDCGALI…
A0A2S8G9T8	LIPO(Sec/SPII)	Lipoprotein	Bacteria	Planctomycetes	Planctomycetia	Pirellulales	Pirellulaceae	Blastopirellula	marina	MYVRKQGCDDIIARLGRFAVFVLSCAMLLAGCHHSEVRDLPQIRPLQLVPQNATPAQAGSTAVAAKVVTGPSFPQSDSTKSERPWPGRQPQATNYSPITQANAMESESPSSVVSAAAFDDAPVLPAKEPEVLPFPERLTPEPQTSAASPADALHLALPSAVAQGLMENPDLVTLRGQLPVNEAMVDVANTPIWNPFVQTQILPRGKPFDPGTGSGSGSGKANYYVWVMQRFEVAHQRRYRTESALAALNQVQWNIMQAELMNVSQTARLYFTALYQKELYELATESADLSEHLLEVQQRRFQANLALARDVTTAEIAARQSRRQAAVAKIAYEAALVPLRQQLNIPVSEPVVLSDRLGDLRWHPLHSHEQAGDALYAAELVEGRPDVMAAQVGIQVARA…
A0A139SKQ7	SP(Sec/SPI)	Protein	Bacteria	Verrucomicrobia	Opitutae	Opitutales	Opitutaceae	Cephaloticoccus	primus	MNFRVLFIGAFAVSVAAANPNSQAPAAATSSVALTLDEAIRLAWERDPQVEALALAPQLAAARELQAGLGPNPQIELSSALPLDDQSEWMLGLSVSRQIPRRERLALARAYARIGGEAAPLELRARRRTLADEIRQLWYAAALQRAKVEFAERALAFQAELSRIISARREAGEIGEDEWHFSALELARAEQALAFARAEAAAARAPLHARLRLPESSPAPDLKLALGALLAAPQPSAKTLSENTPQLALAELEIRQAQAALNLARSESRGDWSIGTGVEFERRANDATGRLANEPRLTLSTSAPWPARQGRAPNRGTIAEREAALRIAEAQARALRDEWRAQARSALATAQALQPQVLRYQELCERSATELPQRLRALHERGELPLFALAQARQQQREI…
A0A3A8HBJ3	SP(Sec/SPI)	Protein	Bacteria	Proteobacteria	Deltaproteobacteria	Myxococcales	Cystobacterineae	Corallococcus	exercitus	MWHGNAMPSRVITLLLLWGGSALGEPLTLRSALLEATSQAPALAQARAREAVARGEEELARTFSPLTLSVGGGGNDPRWTVGLTQRLPAPGARAARVLAAELTARGAADERRASEATARADARRAYFSLVRARQLLETSARALALARESEAAAVLLFETGAAPELDLLQARIARGSAEVQWLTRQGEITAATAALALLLGRPPGAALEPVDEPPPALPSLEAVLAVGARSPAAEARQGEVSAAEATLRASRRERWPTPTVGVSVEADGPGGRSTYLRGALDLDLFLPGLGRGETVRAAASLELARARQNEERRSRWTELVSSHARLSAALAGLARYAEEILPAVEKTEGMALESYRVGRSPRVALNAALQTATEMRTQAIEAAFAAQSAFADLELAAGV…
W0RJA4	SP(Sec/SPI)	Protein	Bacteria	Gemmatimonadetes	Gemmatimonadales	Gemmatimonadaceae	Gemmatirosa	Gemmatirosa	kalamazoonesis	MHSTTGLVLAACCLIASIARAAAAQGTPPTTPTSITRTEAVAAALARGARLGVARADTSLAYAGLLVARARPNPALVAGYSKSAPQYHVEAELPLDLPGLRAARIRAAQVGRDAAQYRFAFARAAVALGADTTYTLALAARERLRLSRRNAQDADSLRVIAEKRRDAGDASDLDVELATVNAGQQANAAAADSLAYVSAVLDLQSALGLAADEATLAPADSLAAPPDEPAPAGASLGIGPDVPAGPTLQIAAARASVESARLGALAERRSVWAGPAITAGFETRDPKGDEPGVLPTVGVTIPLPLLNRNRGPIAQADAEHERARAELALAEVENRTEIARERRELAVALEKVRRDRQLLDAAERIAAKSLVAYREGAAALPGALEAQRNARDVLAQYVA…
A0A3D4VAC2	SP(Sec/SPI)	Protein	Bacteria	Gemmatimonadetes	Gemmatimonadales	Gemmatimonadaceae	Gemmatimonas	Gemmatimonas	aurantiaca	MFSSSIRGGVLLVAALASGTVVSAQTTERPPAPSQQASEPSLTLREGLDRARAHRPQTRLAGAGTARARGAARLTALIPNPQLNVQGDQRTPTHQLVVAQPLQWLPRRAADRRTGRALIDRATADSVQLLADLGREVRMAFFGSLAARERLVLSHEQALLADSLVRLADRRVSAGEISALERDQIAQEALRARLLAARAQETARTADVELARAVAWDSSGTPGARGALDEALDVVTDAAVNIRAEGAASVSTATMPLVQARVADSVAAASRLRALQWQQLPLPSLTLGTEWGSSTDTRLGSAASLPRTGIVGVSVSVPLWNQGREAVAEARGAATEASARAAEAHLLADAQRRAAEIRVAERAVRARLARDSMLVDARRVRAGAMRLYEAGRTGLLPVI…
A0A143BLZ9	SP(Sec/SPI)	Protein	Bacteria	Gemmatimonadetes	Gemmatimonadales	Gemmatimonadaceae	Gemmatimonas	Gemmatimonas	phototrophica	MSAIRVLPTVAVATLLLAAGAPSPLQAQSTLGLPEALAVARQSGPLRKMTDARRQVGLGQVGESTQWMNPSIEWRRENLGSPLQPDIFATVYLPFDFSGRRLALRQAAAAGRQRVTADASADQRDAELTVARAWLRAASALGTLEIVTQQHDALREIARVDNERLREGLVSEAVGLRTSLEADRARVALVSARNEAIVARTELARLLGVSDTQLPLVAAIQAPTLPSAPDSATAVSAALTHRAEVRAREAAVQEAQRRLTAEHRGVLGEVQLQGGTKETGGFMTGQVGLAMPMPVFNRNSGARQRATGQLNEARVWRDDLLRVVQGGVLSALQHYREVQSAALDAGTFDARGADVARIARLSYREGHITLTELLDAERAAADAMQAQLRWAGDAWMARL…
A0A2A8D154	SP(Sec/SPI)	Protein	Bacteria	Bacteroidetes	Bacteroidetes_Order_II._Incertae_sedis	Rhodothermaceae	Longibacter	Longibacter	salinarum	MNCRSVRGAGALGRALAAMLTITMFSIVGSTAIAQDLDGNVGPAFSDTLTFARAAAMLEANSPQLRAAQAEARQMDRSAKVDALYPNPSLSVQEERTNLADGVDDQWYLSVNQSIRYPGEQGARRRAHDATRRMADATVNETRTRLLNELRHRYLNVAVAQARVTVLQDVTGQVRDAERAAHIRFEEGDLGTFQKARLQVARARYENDLSEAQLRLRDARIELAYLLVPDARATLNEVKALGAYHVEGGAQALLSSRAPAPRRIDEAEALQQAMARRGAVHAARNRLDVRTADLDAARYGRYPSLNLSAGPKRQSLPSSTTYGYTAGIVIGLPLWNGGRAAVDAERNRREVARAELESTRRDVEIQVHDALERVDSFGERLRVVGQQVLPGTDSLASDA…
A0A271ITX5	SP(Sec/SPI)	Protein	Bacteria	Rhodothermaeota	Rhodothermia	Rhodothermales	Rubricoccaceae	Rubrivirga	marina	MIATALVLVWLALLGAWAAVGRSLGPRPAAGARRVLPLVVATVASAATAQPVDSLAVDSVAVELAVPPPVPVDPAGVRRVTLAEALALAAETSPALALARADVAEAEGRALQTTLRPNPTVSGELIPLAPLGGGPFDVEATVGASLYLERPSLREARLDAATGATRAAEARVEAEALRLRADVARAYVEAAVAEARTATLAEVAAVVREAVRSAEFRYAEGELSGFSLRRLRVEQARYETALAEAALDGALARRQLSALALSPEALADGAVLAPAETLTGPAPSVLVTDALAAAARPEVLAARAELEAALAGVEAVRLGARPAPTVSAGLTRQPGGGVGPAVGVSLPLALYDRREGDVQAALARVEGARARLALAERAVQADVRRAFEAFDARRQRAAL…
A0A1I2EXB7	SP(Sec/SPI)	Protein	Bacteria	Proteobacteria	Deltaproteobacteria	Myxococcales	Nannocystineae	Nannocystis	exedens	MNAPLTAFTAFFVAIQLQAFGVPNPRGPVPPVQPQPRPPVKLTPPKTTPPQKSAPPPSVRQTTHSAPIPPRLPTQVETETAPPTPPGEIPPLPPTIVQRYRPAPDQVTLPQLFELLKSRSPRYQAAQAEIEVAESEARAARVLPNPILNFAILYLNSGFNQNGVGTYYANLTFPILIAGQRRMRMKAANAGVEVAKGTVENEYETLAVEARNLFVELQADQARLALLDNVLAELEQLQTLVEARRGAGVQSKYDQVWATIDRSSWRTRRAELAAETDDTAGRLAVLVGDPMWQPEAVGAFKPLGLAPDFERTWPDALRARPDIDLARRQEAFANRNIDMAKREAWPVPSITAGTVVIQNYFSASTSVGITVPIPMFDWGQGLLARARAASKRAQLDKDA…
A0A4U1IV57	SP(Sec/SPI)	Protein	Bacteria	Proteobacteria	Deltaproteobacteria	Myxococcales	Sorangiineae	Polyangium	fumosum	MRFLKLAMRRGLVPGACLVLLALAEPAQAGVDAVATTSEAPAAAGFSLAEALAALDRHPQLVSAQATGRAAAHDVVAAGVWTNPQINIQYARSLGYTTYDPLLGAGQIGVTQFLETSGLPTARRRAAEFERDATHADTGATRTRLALEVRRAFLALAGAFERRNVVAGTLVQVERARGIVEARVAGGLAPRYHASRMAIAVADARAAVEEAEAQIATERGAFDVAVGPGASALLGAPKMDLYESSSLPSLSSFLDAAKNHNAEVNAMQLRARAAAAEVDIAQRSVFPGIAVYGGLGVGQGIGPNNERQYDVLVGVTVPIPSLDRGQGRIPAARMRAQAWSSAADGLTLEVDQRVRAEHAAASRRRVALEKYRESALASSAAMVGEIEAAYSDGRLAVLE…
A0A4P2PVZ2	TAT(Tat/SPI)	Protein	Bacteria	Proteobacteria	Deltaproteobacteria	Myxococcales	Sorangiineae	Sorangium	cellulosum	MCPHRLAVCSSTTNRSRFFAGFVLVATTAPASSGVAAPPLDEGAAARRVCAEGPAAAAARAERLRGEAAVTAAGVLPNPSLSIQHQRTLSGPAESETVVGLSVPLGLGGQRFLLQDAARALREQARSEAHATRFDAALAFREAYVAAAAEEARLAVLTRQQAALDALSGTIERLARGGESTSYDLLRQRTQARVHGRLLASARARAAASRVLLAAWTGEAVTLSPEGLAKLAGGPAAQAAAIAQRGATPAPPRLRGLEAAARARELEAEAARRRWIPDVEVFAGYRALSGATQETGHGLSLGLTVPLTFFDHGQGDAARADAEQAVALAAAAGLKRESAARAETASARLGILEAGLAEIERAVAEAAALESQAGRLYAAGEASIAELLDALRAAEEAQL…
A0A0G3A2W5	SP(Sec/SPI)	Protein	Bacteria	Proteobacteria	Deltaproteobacteria	Myxococcales	Cystobacterineae	Archangium	gephyra	MRMRSPPRSPSSSPLLAGIALLLLAGTAVAQPALDEARFVERVLSTSLEARVAGLEAALGRAEAVGAGSWPNPELEWERQKTTSGTRAGESQDVLMASIPLVLSGRLGLEAEAADRNARAAEARYEWARAGLRYEAARGFSAVLAARERRSILEQSLAELRHLAEVIATRERAGEAAGYDRLRIELEAATVQDALRGAVLDEHQAEAQALRLLGPGVTVLPPLEGSLAAERPLPDGAALLAELGERRGDLRALALEGSSAEAARRGAGRGWIPEPSVRAGAQFLDVGLPGAGVGYVVGVGLPLPLFDRRQGEAARAEARRGLAEARRAALLHEARSRLAVVLEAVSSRRERQTRHRTEVLGRAQELRQIAATAYRGGGAEPLVLVDAERAVREARLAAV…
A0A4S2GYN5	SP(Sec/SPI)	Protein	Bacteria	Proteobacteria	Alphaproteobacteria	Rhodobacterales	Hyphomonadaceae	Marinicauda	algicola	MTVTNRTLARGKPIAARCFAAFALVLAAPLGAGAQVLTADEVVRLALGNASNATLAEAPVEAAEGRLVSTQTWRNPVLSVEREGVEGLGGDGSETLVTLEREFDISGRRALQVRGARADLHAARGRRAIQRAETRTDALAAFYALLAAQQEQAALEEFGAQLTALGEATRQRVQAGDASRLELERVRQETLLLPTLAAEARLEVESAADRLFIATGANVSGYERIAGQLLPAIDPQSAASPVSARLASLEAEADAAEARERAASRLVPDVTVGVGLRQIEGPMEEIGVLVSASVPLPIFDRHQGEQRERAADTRLAEARLRLEQRRFEAQTGMLARRMVALHRTALEYEEAALASARELRRIALVSYQGGETSALEAIDAIRTAYEAELRLISLKHRTR…
A0A2Z4FI28	SP(Sec/SPI)	Protein	Bacteria	Proteobacteria	Deltaproteobacteria	Bradymonadales	Bradymonadaceae	Bradymonas	sediminis	MSIYYMKRTCLYFAIKPIGHRFFVALSFFIVGLCVASPLNAQISTDSEQVLSEQEAVRRALERPALNDLWAAQIKSDEAAALRAQARSNPIFEYSREQAFEEPETLAEDYLILEQALPISGNRGLRAEAARTRARATQLETHADARKIATRVRHLFYRVLALQQRVEMRSAWIEQMREVEQKLVQRAQAGESAPYDVERLRREIADVRADAASERAELAGARAQLAGLVGIDSAQNTLRVEGELLPAKLPDDEALRRAVAGRPELAAASERGAAAQLSIDAASRWWIPELILRGGYKSVDVGTQRFHGFVAGVALDIPLFDRAAGERMEAEAALVSAKSRRALLKQQIQADASEASSKVRMLSAAADTYRTAGVERAQKNATLAQQSYDAGEVGILELI…
A9FLZ0	TAT(Tat/SPI)	Protein	Bacteria	Proteobacteria	Deltaproteobacteria	Myxococcales	Sorangiineae	Sorangium	cellulosum_(strain_So_ce56)	MTPTRDTRGTEMASGRLHRSRRAMFAALAAALTLVPAPYARSETLTWAQVKARAAARSPAAVEAKQGTRAARAEAAGAGRWPRTNPVLTGGVDLGAPFGHPEQRTFSVGIEQELDVFGVAATAADAGQQKVAVAELEGAVLKLDGLAETAEAFIELERAQRELAVWTELDRVFERIAAGTAAASRAGERSDLEAILASAESAGAMTELAGAQAELARAQARVGVIIAAADPSSLRVAEEPVRPPDGRGRDALVAAALRRRPEVGLWRARLGEAEARRAFAARAALPEPTVGLGVETEREEREASPVSPDGASGARHERTQLQITLSVPLPFFDRNQAERARALADASSASEQGAITARQISAAVTRAKSAADASWAALARWQAIAPRLDEAQAMVEKGY…
A0A4P2QU33	LIPO(Sec/SPII)	Lipoprotein	Bacteria	Proteobacteria	Deltaproteobacteria	Myxococcales	Sorangiineae	Sorangium	cellulosum	MKIAEVFSVRRRRCPASSSSSSSCPRARAPVWSSVACLSLAACAAPAQLEGSERAIALYREARAAEAQAEAQARGGAGHGAGRRAAPGELTADEAVALAKKRSATLAMMRAREDKARARVDADAAGTYRNPEVRFSQLRLDQVLDHEPRFAAGVRIRPPRPGEAGAAADVARADVDVARAETRVSELELEAEVRWLFDDVLLLDAEIEALEAVAATRRRLADQERARVNAAQGTAVDEAMAALSAAVAEEDGAVPRARREVARAALLERVGLDPAAPVRLVGEPAASAPLVALASEEALIEAALRNRPEIALAAAEIDAAGAEGALARATRWPWLSFVELGYEFSPATRDPLGWTLEAGLELPLFDTRASEIAAADAGAIAAQRALAAEVQRVAREVRD…
I0IJH0	LIPO(Sec/SPII)	Lipoprotein	Bacteria	Planctomycetes	Phycisphaerae	Phycisphaerales	Phycisphaeraceae	Phycisphaera	mikurensis_(strain_NBRC_102666_/_KCTC_22515_/_FYK2301M01)	MKLLLLPGAAAAALLLAGCAGSPPDLNPGRMAADAAGLVATVDLRPEADPLDVPAPADVAGGLAATDAAEAAVRNSPRVQAALAEVQRALADARQARLIANPVLSLNLRFAAGDADDVIEAGLAQPLVELLSRPVRASAADARLRAAAAGAVVAAIDALAEGSRAHAEALAAERRLGVLEEQAALLERLLGLARARLDAGEASPLEVAGFEAREASLRAEVTAQRYERDAAQLTLARLLGRPSASPNLTLTPSDPADAPGDEAAWLRRAAEARPELAAAVQELLALGDDVRLAGWSVFDGLEAGVATETEGATSIGPAIGGPIPLFDFGKQRRAAARAEVLAARHRLLGLQRTVVEEVRRAHAASLNAAEVVAATEGRVLPLARERVEQTRASFDAGFA…
A3RXT1	LIPO(Sec/SPII)	Lipoprotein	Bacteria	Proteobacteria	Betaproteobacteria	Burkholderiales	Burkholderiaceae	Ralstonia	solanacearum_UW551	MDVFAVRQRSLPRFAHTLCCPGCAVSTPPAQSEKRDANPRLTFRRQTAYRVILERLDTAYTPRCIGAPHLSDCLRQPGSTTPRGSGAAYAQITQGIALPRIQHLVAISAGIAMTVLAGCASYRAMPLPTAPTAQPLSRVSVDPSKLRLPALASRRFDPADGLDMTEVAMLAVANNPDLRLARDDLGIARAQAFAAGLLPDPQLGIANDYPSPSQPGATRAFNYGVSMDIMALAMRPYAKQAANANVAKIDLGLLWQEFQTAAQARRLFVKVRAQDAVLPLLYQARELTGRRYAVLRQAVERGNVAADTVTSALTAAQDARKQYADAQHATLQAHEDLNALLGLPAGSTLPLVDGGSAPRAQADATPDALDHLPERRADLLALAQGYAAEDVQYRTAILK…
A0A2W5K371	TAT(Tat/SPI)	Protein	Bacteria	Proteobacteria	Gammaproteobacteria	Xanthomonadales	Rhodanobacteraceae	Rhodanobacter	denitrificans	MPGRIGSQRARSIRSNRGGPGPSASPHRRLIGAVPFESSRARAQHDPSERRAPQRAEAAIPPPGVGTPGGEEAERGSRRRSRDRAWTFRSAQGKLPEHGSRRASDDRIGETMISSTNGEGDRVNLAVRIGRLRACSLLLRSIRASRPETAAAAFLAALAGGCAHYAPAPLPPAETLAAFEARAPDDAAVRERIAALFPALAADWPPPRWDRGSVLALAIATDPSLGVARAEYAAALGRRAVAGLASDPGLSLQTEYARREQQPWLYGLGLDWVLPSPERRRLDRAIAEAEVQAAQAGLLAQIWQLRQRVATAVSTLEAGRRRASQLERLAGLQQQRAEQMDRRVAAGEDAAADALPAREAALHAAAAHADAVIALAAAQAAFAEALGLPAAAAGGLSVD…
A0A1C2G4Y5	SP(Sec/SPI)	Protein	Bacteria	Proteobacteria	Gammaproteobacteria	Acidiferrobacterales	Acidiferrobacteraceae	Acidiferrobacter	thiooxydans	MRTPIPPARALALALIGVAGLVPISAHTLSLATAEALAMRHNPSLMAARHGIGVARGLARQDRLWPDPRLSISGGTGNATGSPGEFSARAMLTQAVPLTARIARHAAVGRAGVRVANARFEVEAWQIRGLVARAYTRWRSAAYAVTRVDHLIGNEHVLMRLVRARVRAAQISAVGASGVELLGDQARLLRQDWRTRRHEAQAALVAAIGYRPRGPWPAPAPVHWHPPGPADAWATALARRPDLRLAEIDRRYWESVRRYQHARRLGWMTVGAGVELDRQVLRGVPAQPIDRSIELSASLPLPFWNRNQGSRSAARAQALQARAQVRALRWRIHRTIARDLFRLKRLRAREQRLARLLGHARQAAALALQGLRLGQVHTSSALAVFTDQLTLTAAWLKTH…
A0A1P8WAH8	LIPO(Sec/SPII)	Lipoprotein	Bacteria	Planctomycetes	Planctomycetia	Planctomycetales	Planctomycetaceae	Fuerstia	marisgermanicae	MRLTPVDNLASAAAAKLKCGFAIVVASCLLAGCASTRCAPGRSQVDFELQSRVADGLGPETCGESLIPDDVLLDDGITADEAVAVALWNNSAFNATLSQLGMVRGDLVQSGLLRNPQFQILLPGGTKQLEWALFLPVDAFLLRETLLDMSEREVCRVAELLVQNGLDVVRDTRVAHADLAFAVGRAALANEAVDVRKRIADLTKKQLDAGDISELEATTARIDLLRAQADAAGLQHAVAQAEARLKQLMSIGTWSTTLQPIADEPLNNASSYELHALIDEAMTCRPDLRAASFAVEAAKKRADVSRWQWLRFDVVADANSGGAGNTNFGPGFRFDIPIFDRNQGGIMTADWSVNQAVQNYNAVRDQVVMEVQTAYSQSQQATDNLSILRSDVLTSLQQA…
A0A432MHX7	LIPO(Sec/SPII)	Lipoprotein	Bacteria	Planctomycetes	Planctomycetia	Isosphaerales	Isosphaeraceae	Tautonia	sociabilis	MKRISKTLLGSMIVLVATLQGCASLDPRPDYQEVGRLVARATGHPELGLPGDERDAEGQVSKILEGGLTADESVAIALRHSPRLRAVLLDAGISRAEFAQASFPENPSLAMALRFPSGGGSANLEASLLQNVAELWRLPSRRRASEASLRRAIVAVAREVSGLAYGAKAAYVRAAAGDRLATIASENREIAARFLELALARRKGGEGSGIDVGFARAELSSAEVALRSASLAAFERRAELAGRLGLITPPAELVLSESLSRPDATPPALEEVLARIPHGRLDIAAARRAVEAAQATLRYERLGFLSLLGLGAAYERPEERTGEGGGSSGAILGPSLALEIPLFDQNRAQIAKAALAHRQAEELLSALLVEATQATRAAHERLASTLAVCRLYEAEILPE…
A0A2T5IVM0	LIPO(Sec/SPII)	Lipoprotein	Bacteria	Firmicutes	Bacilli	Lactobacillales	Carnobacteriaceae	Agitococcus	lubricus	MRAWLLVICSTLTACQSTSMPPAAFMPNPITTPQNSKAITTLLAQPLTVDNAVTIALSQSPTVHAIIAELHQQYDEANQEANWLPLQLRIERLLSPHQGVLTTNVELAVSRLLWSSYYKKIRNSQQQQALAKAHVDLLQFAQQVRKTFYQVQTSQAQQLALGQIADAAHAAAELAQRQFQIGNIAVRERDHALLGEHEAQLALAENQRQQALFRTELNQLLGLAPEQDTWQVSEELAVLPAQLPYLPQVEQLALSRHPAILLAEMKLSHEDTQQQLRKKQRWANAVSLGGSVAQNSPETERSMSLGLEIPLTYTLSQAEQYRAQAALAQEKLNVKWQSKLAYQQWQSYWQDARTWQQKITPLYTNIRIETGLRYNGMLENLEDLITASQKEQQAKHAYL…
A0A1H0SDC2	LIPO(Sec/SPII)	Lipoprotein	Bacteria	Proteobacteria	Alphaproteobacteria	Rhodobacterales	Rhodobacteraceae	Sulfitobacter	litoralis	MRWTLKTAAVITPLILGACTAPTLPISYSARDAGFAAVETRTSKAIGKRTVWAQSQSETVATSKQVRAMVQGKTINAETAVQVALLNNKGLQASYAQIGLSAAEAWQQSTPENPVVSVGLLGIGAPELGLYRALESMIAVNLLDARTRKQRIAAAEAQFQQAQMQAVSDTLALANETREAWVNAVAAFETVSYLKRAAITTDAAAELAQQLGKTGALNKAAQAREQAFNAEMAGQVARARLDAELAKEQLTRLMGLWGQDVAYYVPDALPRVPNTVNGHSGIERLALANRVDLEVARLGLAATAKAYGLTDATRTLTDLEVIAGAEMEREVEDGEIETSITPQVEFEFVIPIFDSGKARMRKAELSYLQAANVLAEQAVNVRSEARAAATAYRSSHQIA…
A0A0H5E3D6	LIPO(Sec/SPII)	Lipoprotein	Bacteria	Chlamydiae	Parachlamydiales	Criblamydiaceae	Estrella	Estrella	lausannensis	MTECSGQKFKAFKSSLLRGASFIIFLCFCGCHRTFQPQGTYVEQALLERAGAAVAVTETLALKAGESQVPVSLLNSRLDAESAAQIALLNNPALKMEMMGIGIKAADLEATMLLPNPSLAFSLFFPSRSSLDKGVEAGISYKIVDLFLMPYRRQAAREAYFSEQMRVLKEALKLINQVKEVFYSLQEARSIVKTTELIKLAAEVKFMLAEKLHAQGNIGDAIFFEAEMELWEAKQDEAEAKINFESSLSKLAVLLGVDHGTISIKEEAEESAPPLVLNEIDRVACDRIDLAILNYDLRRLYSMRPLYSPLSYTFSSLGIDFKHDPEKYDALGPSGVLDIPLFNSGQSDRQRLDYEIGALCFQRQMAWMTAKEEISASIKKYAAAKDKLSFAKERADSAK…
I0IJG6	LIPO(Sec/SPII)	Lipoprotein	Bacteria	Planctomycetes	Phycisphaerae	Phycisphaerales	Phycisphaeraceae	Phycisphaera	mikurensis_(strain_NBRC_102666_/_KCTC_22515_/_FYK2301M01)	MKQLLFTTTALALAASACTSAPRDAGFGDVADTAKTRGGVSPAWTRTPDADREADRIVRETLAQPLTAEAVVRVAILHNRDLQAVYEELGISRGQLIQAGLPDNPVFVWDTWFFNAGTSFEGALFQNLISVFTIPLRREIQGEQFEAAKRRVAAAVLATIGDARRAYVTFLTQRQLVDMERAVVTATEASYLTAERLRQAGNVPQLTVLRERALYEESKLQLNVALEQLAAAREALNQVMSLSGSMTTWTVPAGWSPVGPPAATVAAGEARPGVTGLEPGDTTVLELDKVAKVPGPTPTPMADTPLDAARKLAGPPRADNLSTPPGSGTADAASPAPDPAMPDLSWLGALSEPGGAGLPDPLVPSQERSEAVERRIVERSLVLSGQRHLIEAQATRLKL…
A0A4V3RXR6	LIPO(Sec/SPII)	Lipoprotein	Bacteria	Proteobacteria	Alphaproteobacteria	Rhodobacterales	Hyphomonadaceae	Marinicauda	algicola	MVEVPIGGMVLALPMRHKISFIAPVLSAALLAGCASVDYDAEQSGIFAAAAGRAAVAPADAAAIEAALAGPLTEETAVAIALANNRGLRAELAASGLARADWVEAGTLPDLAAELNIIPVEGSDILDIDLAAPVLRLLALPAYRAEARRRYDAARDRAVLEVVDFIAATRLAFVEAVAARQRAELAATVEDAVNASLLVSEELHAAGNIPAVDLDRERVQAHQVRLFAEDARLAAELAETALKARLGLEAETGLDLPSRLPDPAGEPPAAGAVAERALEASLALAAARAEAEAAATAAGLANPESLIGHVEAGAVLEREDGDWTDGLLIEAELPLFTLGHPARARARIRAEAALDRLAQLTLDTAAAARMAAREAEAAGAQARFIRESLLPTSEQALDG…
A0A3E0WJQ4	SP(Sec/SPI)	Protein	Bacteria	Proteobacteria	Gammaproteobacteria	Chromatiales	Ectothiorhodospiraceae	Alkalilimnicola	ehrlichii	MRKKYLSDRARRVRPVVLIASLALAVPIVAAAESWSLERSVARAVDVSPAYAASRAAVLARQGDLAEAGRWPNPAVEITLGDGLGRELGAADWRGQEYAVSQTVPLGGRLREQRRAVARDLAATQAQADAAALDVEYAAASAFHQLQWAREQVLLAQAQRERTREFRRIGQRRAAAGDLSSREELRLELLAAEAEAALEDATREVSAARLRLLALLDLPAEHAFEPRPLTRPASPPTLDELLERQREHPAARIARERFEAASARRAEARAARLPDLELRVTREEEVFDGRRQAAYSVGLQVELPLWRSGLGRLEASSGEVLRTQEELRLTQRDRHTALAESHGQLARLLERSARHQSAVLERSQQVLTLTEQGYAAGELALAELIDAAQANWGAARQQL…
A0A366HBP4	SP(Sec/SPI)	Protein	Bacteria	Verrucomicrobia	Verrucomicrobiae	Verrucomicrobiales	Verrucomicrobiaceae	Roseimicrobium	gellanilyticum	MFRLFSFLAALSIAGQLSALTVSIDGIPTRVRSSNPDLAAARLRIEEAKGRLLGAGRLSNPEAGAAFKHDKRFEEGTVELSFDQRFPVTARLRLEKVLSAKLVEAAELEVRDRERLTIAEAQVLAVKLLAIDQQAALRTQQVQLANKLSTFATDRAAKGEISALDAAQAQVDSQRLLLESKKLEAERVGLVGELKPKLGVSATGNLEVTGPLPKTALPSTIPWQRRADYQLSLVNEQASLMEVDLARAKKWDDVTAGVMWEGERMEDAPEGLERTGFFGFRVSIPLPFWNKNQGEIAEKTASATRAVLETKALASDITNQAAAARADMAANAKLATDTKDTLLPLVLEQTSKLEKAYEQGQVDLFTVLRAREQRLQLEVAVIDATRDFHLARIRYESAT…
A0A090MSM1	SP(Sec/SPI)	Protein	Bacteria	Proteobacteria	Alphaproteobacteria	Rhizobiales	Bradyrhizobiaceae	Afipia	felis	MLKLLLIIVRISTIILVTPAFAQQAAVLSIDALANSVVASNPERRFYFQQIGLAGVERDAADRLPDPEAAFELGERRMADGLTGAPKGAGPTYGLSIMQPLDFAGRGALRRAIAEHQIALARLGLAQFDATLASRARSLGYALFAAERKAAAARDVAARMRELARVVEQRDPAGIATTLDTAILDAGAITAERNAAMADSETSTIVYELNQLRGAPLKARLRIAPPDITLPGLPSVERMAQQAGINNFEIQSLRAQLQQQGLRVDLAQAARVPNVSVGPYFNRAKSDSRETNFGIRLTTTLPLWNSQAAGLAQELSRQSQGDAALLAANRRIARQVYEQAAYYEAKRRALAGWPAGATEKFAAAATAAADSYRQGAIPIATYVEMQRQYLDALSALLDT…
D4ZCK1	SP(Sec/SPI)	Protein	Bacteria	Proteobacteria	Gammaproteobacteria	Alteromonadales	Shewanellaceae	Shewanella	violacea_(strain_JCM_10179_/_CIP_106290_/_LMG_19151_/_DSS12)	MKKTIIASLLLAYISNGGIYAYAATQAGEQAPSSLDLVTHSQEVDSLLENNQAGYSLQPAQSQAGFKAWLPDLMQTFNAQPEVAAQEARRIQAEFSIKAADQASYNPELGVNYQDASDDTYSLAISQTLDWGDKRGAVTRIAQLQVEILLADITLERSQMLASVIQALVDQSQSRKALDFQQQQFASSKRSLDIARQQLQVGDLSSVALQLVQLDVASRAAEYAMAELDSIAADADVLMLLGDKPTAFNGFMGSLSLPISRQIDPQLPALRSAYQQVMLTKLKAEQVKADTSADPSISLSVEREGDENKLGLGLSIPLQFRNNFSDTLAVASQEIAIAEQTYLAQERVLKQQEKKFYLTMPRLTQRYQEWRELVLNSGHKAASGLAQQWRAGDIDTSVY…
S9S9E9	SP(Sec/SPI)	Protein	Bacteria	Proteobacteria	Alphaproteobacteria	Rhodospirillales	Rhodospirillaceae	Phaeospirillum	fulvum_MGU-K5	MTSRTLAVLIPLALLGGAASATAADVAALPAPVEAFLASLFPEHPRTQLFEANRARAAAEALAAGQALYNPELEFDATPEISSPPETKLSPQYSAAMRLSLDVTDKSGLRGRQGEETALAARAEARLARVGLAADILAALAEREAARARQTAATRQADLATRILDVTIKRQKAGELPAIEFGAAQLAAADAKRTQDEADLALVEAEEGLRAACLCTIEMAPSLPADLVPPPALSEERIQELAAQRPETEAARRRAAAARQGFDLARAQRVPDPTIRLGGSSEGEEKRLLVGLSIPIPVLNSGSAEVGAAGRALSEAEAQERLVVQEAAQMIRKTARAYRRAFDAEQSWRAQAVPAVESQSALLTRLWRAGDLSATDLLVQMRETARSETAAIDARATAW…
A0A246KYD9	TAT(Tat/SPI)	Protein	Bacteria	Proteobacteria	Gammaproteobacteria	Xanthomonadales	Xanthomonadaceae	Stenotrophomonas	pavanii	MCQRTMARVRRGRSPAGVRTAVATTPPLWRPKPSSASPSHRRMWRYCSPACGAALRLVWNLGHRSPNRPVVCPLGAERRGMLSIQRILPMHLVRSTRRRAVAWLAIALFACLLAGQAWAAQAPGAMAPAPLRAALLAAWQRHPSYRATEAQLAAARARLAAAGQPLYNPEVELTREEEGDERTSTAGLSLTLDISGKRRVRRDAAAARVDQATAEAQMHRRDFVKQWFASWADLQSAQQRFRTGERRLELVSRFAMLAEKQFAADDISGIERDLAQLAHDEAQAEQSQLIAERGEAEARFRAVGGSPELVASVLLPSKTLPPPVTPAEGVEQLPEWQVAHAAALAAERDVTVARRDRIANPTLAVRGGRKDIGPVTDNIVGFSISIPLFVRNSYRAEVA…
A0A6L5JT79	SP(Sec/SPI)	Protein	Bacteria	Proteobacteria	Betaproteobacteria	Rhodocyclales	Rhodocyclaceae	Rhodocyclus	tenuis	MSTPPLAATHRPRARPLTLLLALLLGTGSLASHAGAAGLAPATRLPVSPATSAMTASAGAPASEVATDTYPAELPPAAQAILAVRQSPQVVGAQMQIDAEIERRNSLEAGPYEWTVRLGRQQRRIDSSETPSTTQRFREWNAALERPVRMPGKATLDTNIGDQGVAQARAAHADALHETARTLLGAWFVWLRESETARQWQQQTDSLLAQQQATARRVQLGDGARLELLQAEAAAAQARAALEQARRRTAVAAAELRARFPAIVLPTSAPIPGLPQPPSGSAGQWREHLLEHNHELRLARAETQQARLAARRSDAERVPDPTIGVHVGGERSGEERLTGFTLSIPLPGGARSANARRDTALVGVAAQREAAVTAKVAAEIASALAGADTAYAAWQSAEN…
A0A2U8FRY9	SP(Sec/SPI)	Protein	Bacteria	Proteobacteria	Betaproteobacteria	Burkholderiales	Aquabacterium	Aquabacterium	olei	MIPTARRSGPPPARPLGLAVACALAALLAFTAEASEPLPPDAVTLSVLSTHPLWQSHLAQREADLAQARQTAVGPGEWAVDLSGGTRRYRGPASGEPGTREWQTGLSRPVRLPGQQAADEATADAARRAGEAALLLGWNELAAQVLDNHADWLLAARQASIWNAQVEVARQQADGVRKRVQLGDAARLDAVQAEAALAQARAQAAAASQRLLALERRLSLTLPGWPRSPSPLAPESWAAAESALQAVPANLDEATMQALLQRHPAQVRALALLDVGAQQARQADAARRGTPTVGVQLARDRSGAEQALLLQVNWPLGGAYRDLAAQAQQARYRAATAQQAAELAEARATLQQRWQATHDAMARWHWQRDALARLEEAAEALNKGYRLGEGPLDQVLQAR…
A0A327MB90	SP(Sec/SPI)	Protein	Bacteria	Proteobacteria	Alphaproteobacteria	Rhodospirillales	Acetobacteraceae	Roseicella	frigidaeris	MRRPLLAALGAAALLAATPSDLAAQQTPLARPPLRSYPDLAAPQARPVPPVAQRPPQPPETPPERRAPRPGRRGQPAPAPEVARAAPAEAAGLAEDLDAALAIDAGARAIRGQREAVRARDAQVRSPIAGSPAIGSSFRSDTRGPRLANEWDVEIGAPLWLPGQRSALAGTVNAGVEEQERRFALRRLELAAQLRDAYWAVGLAESEWRVARDRLATARDIGRDVQRRVELGDIPATEALLTRNEELTAELDLARAEAAVAAARAAYRTLTGGSEAAFEAGGRVPRPLGGPANGEAHPAIRAAEAALATAEARARLVAATPIDNPELGLFTRGQGGPVTENGTSLGLRVRIPLPTEARNAPRRADAEAERTRAEGELLQARRLVEGEIRLARLGLGATE…
A0A1L3RBU2	SP(Sec/SPI)	Protein	Bacteria	Proteobacteria	Alphaproteobacteria	Rhodospirillales	Acetobacteraceae	Granulibacter	bethesdensis	MIFRKCSSPVSPLAVALVSAATLIGAAGLDLNGISETAQAAEDQTGQSDSETSHRRGTVQKPVLKSASDSQPAIISETVFARHLLRALSLDPEYISLQAEVLAVDARHATTSIPIAGSPSVGIGGRMDTRGPRKVWQTDVEFGAPLWLPGQRQAFGQQVDADLLQAERRATERALQLAGELREAWWDAVLAMLNVHVAEQRLETAQAIQKDVERRAHFGDLSAQDTLFGENETLAADLDLSRARMEAERLRSVYSTITGGDEPLVASEPVATGRKLDDHPLIQLALAGIEAARAQIRYVNTTLRENPEVSLYSSQQGGTMSEEGTSFGFRLRVPLATEARNIPRRAAAQAGLTRATVEWTQHRRVLGLTIRRAENVLERAKISAGIARDRLDVARKQLA…
A0A4R6UH49	SP(Sec/SPI)	Protein	Bacteria	Proteobacteria	Gammaproteobacteria	Pseudomonadales	Pseudomonadaceae	Permianibacter	aggregans	MKFTHYLWLLPALFSIALQAETPENARFDQALSAYWQRHPQAQALAEHQLAADAELDSARRWLGDRPSLTLGRIENGDGSETETEFELELPLPIARGARIDQSQARGKALAAEAQYLKLQMAAELLRADAELRAQFQRQTLAAQRTQSARRLAENAARRANAGELAQADLWTIEAEQLAAEQALLQAEQALADAQQRWQQLTGQRLTALPPPLAVIPTASDAERTPAEHPALQQLAAEHQRNSAALRAEKDGWLQGSALALQYRREELSPFGEKENFAGIAFSMPLPFGAPRRAAIAEARAEQRQSELQFQQRERELTLAIERAQQRLNALQREQALLQKRQQLTAQALALAEKAFELGEQSLAEFLLTQTRAYDTEADAISFTQQQQQAYADLIEAQG…
D0KWS2	SP(Sec/SPI)	Protein	Bacteria	Proteobacteria	Gammaproteobacteria	Chromatiales	Halothiobacillaceae	Halothiobacillus	neapolitanus_(strain_ATCC_23641_/_c2)	MSFLIKSTQPAKSGVSFAPSIPPGRKGLGLALIINLSLTLLSGTAWAAAPPQTEPAQKTWAQLINQTEQRIEQNLVTEADRVRFESEQARANGILAGAPVVDGLYRSDRLMSDFGANEMEIGVRLPLRRFGQSDAWRALAEQSALSAKTRTEANRLILLGDLRQMAWDWRRAEVELSTAKERNRIMQRDLAAVTKQLKHGEAAEVDRMSVESRALAVQEAVTAAQMQLDTIQTRWQQLTGTSQLPLDLGQVTPTEQALLNNPELNTPDGLLAQQPLLRQMASEVGMSTARIEAERAAGAGTPEIGLGVKRDRGDRGVPYDNSLQLTLSIPFGGQKYRDPALAEMAQQRATAQVALIKNTQQILGEVMALRQRIAAWPSRLTQLDRRAALSEKTLTLKQK…
A0A147GLT8	SP(Sec/SPI)	Protein	Bacteria	Proteobacteria	Betaproteobacteria	Burkholderiales	Comamonadaceae	Pseudacidovorax	intermedius	MPFTPHWPRPSSPRSNPRWRRRLALTLGLLLAPWALGQPSASPTPVASAAPGPLRQAFDQAWARQPEARALAARQQAAEAGQRAAAAWTPEPMALELTHRTDRANANDGQREWEVGLAIPLWRPGERSRGQAVAQAEAAAVALREQAARLRLAGALREAWWPWARARIEQQVADAQLAHTRTLAADVERRWRAGDLARSDLLQAQGTVAAARAAQAEAARAAVEAALRWQALTGASTGATGAALLQDGIGQTVIPTESAPANRQGELAVTSTPPVGTADAAAGPAGQVDDIRAEAEPEPRAEPGARAEAHPALAELAQRLAIARAQAELAARQGIGSPELTLGTTRERGSADEPARSTLNVGLRIPFGASARQEARQAAALADAVELEAQLRLEESRLA…
A0A177GCK7	SP(Sec/SPI)	Protein	Bacteria	Proteobacteria	Alphaproteobacteria	Rhodospirillales	Acetobacteraceae	Acetobacter	malorum	MKPSRYCLVLLMALSTPYPAYAQSVSSSLSADTSPRERLSFPDALAMAWAQDPLRSELGTNRRSAEARARAAGSWFAGGPSLSGSYFDDHAIGSNLGYTTYEGGVSVPLWLPGQGNATRKLARADAEAAAERSSAEHMALAVRLLDASAAALLARKRVATTLALSSAAARLSANVARAAHTGEMTQADQQMAEAALACAQTDAAMAQEEAQTATAGLVALLGSPVVPDLLAFSAPQSAEQKLVSHTVEENDPRVRTTQKETAAARADLVLARRSFMPNPEIGVGAIHEKQYGSPWDNRVGVNFTMPLPSAVHNAPLLAEARNRVAAAETQETLARRMVRQELVQIRARLASASAALKSAQTAAQQLDRRADLMERSWKLQENSLDDALRARQAAYTADL…
A0A560IME6	TAT(Tat/SPI)	Protein	Bacteria	Proteobacteria	Alphaproteobacteria	Rhodospirillales	Rhodospirillaceae	Nitrospirillum	amazonense	MPRPPSFPPIARRRRAVLASAALAASLGLAPAFAATPDPAPTAGSIHALFLQALERDPTQQALGARLAAADASQNHADGLFPVPPRVQAYNLTDRVARNRGWQEAEVQLALPIWLPGESGALARKADAERQVASSTAQRQALTVAGAVRTAAWDLALARRLEALAQDRLNLAMRLEADMEREVARGGAARLDLSLLQAERASAAANLEARRGVTALAREALTALTDNGDIAGDLAETGAEEATGSDPRLEAARAGERLAQETASVSRVADREHPEVGVIYRHNRDTFGGPPSDYVGLQVTVPFSGPSYTARTRTAEADLRQATAERVMVERTVTAGARQAQAALTHARAQLAAETQRQAAAADRAGKMQRARALGEAATSEMVRAQQSLNDANTALAEA…
A0A518N1M4	SP(Sec/SPI)	Protein	Bacteria	Proteobacteria	Gammaproteobacteria	Xanthomonadales	Xanthomonadaceae	Luteimonas	granuli	MRCFCPGPLAGLLLASLFLVAPAASAAGIAGRPTLVEAVDAAWRIAVEARHADSESRRAEAGMRVARSFAADSPALAWSREEGDWYGGARAGSATETEIGLSWPLWMPGQRRAAVDASRADAAWASANLAQAQLEVAARVRETAWDIAARQAELVAAQSAVDALVELAGVVERRVAFGDLATSDLLASRAGVLDAEMARDDALRRLEAARARWTVLTGYEETVEAGEMEAEARIDSRSLLSRAGTPPSLVAAEASVRRAEGERAAVRRSLGAPPELTLGAKEESDGPAATGDRSLVLALRIPLGLGARRELAQATAQSALDVAQAELSLARSKHAADLAAARSDFEITGRQLEGARQRAELLSRRQRMMERAFAAGEIPLAELLLAHRDSRAASADLAR…
A0A4V2SGY0	SP(Sec/SPI)	Protein	Bacteria	Proteobacteria	Betaproteobacteria	Burkholderiales	Rubrivivax	Rubrivivax	gelatinosus	MAGIVIRHASGLLGLAFVLQAAAQTAAPVPAGDWRSAVEAAWQRSVQAAEAGGQRRSALAERAAAASFWAGSPAVELEQLRKRQRPGVASRETELGIALPLWLPGQRDARLAAAEAQAQAAAAATDAARLQMARSVLDAAAAVLARRAELESAELQAQALQALAADVARRVKAGELARADALAADAEHLAQLDAQAQAKLQLQAAEARWTALTGLAAMPPPPPAPRGAAPSGAPVEHPLLREATARLALARKRLESVRLSRRDAPELIVRAHQEVAGGEPDTRGIGVALRIPLATADRNEPLMSAALAEVELAEAGEAEVRRRLDLELGDAEREAEAARRQLDNETARARLLRERAALIHTSFDAGQTPLPDTLRALSQAAQAEAAARRQAVAAALAVI…
A0A4U9HPK9	SP(Sec/SPI)	Protein	Bacteria	Proteobacteria	Gammaproteobacteria	Enterobacterales	Yersiniaceae	Serratia	rubidaea	MFNLFSHPMRVGWLLLACCSAGAQAAGLTLDQSLAAAERYSAELSANRHQAAALLNMADSALQLPDPKLKLGIENVPVQGGNGHRLTRDGMTMGRVGIMQDYVSGDKRQRKADTLRAEAEKTAASSATIRARLQQQTAQAWLELALSRQTLHDARALVTESERQIAAQRAGVASGSSSASEVVDARLTLLAMQDQISIAERDATVAQARLTQLTGQQIDQVAGKLPRFERLPADGDVLRQAIRQHPEVVQASREADVAKARSAQSAIAAIPDVGVELYYARRADGYEDMAGVMLSVDLPLFKAQRQDKNYAADVSRTLEANDQLTLLIRDHQAQLDTLLAQYQTAQEQWQRQQQQVIPLQQQRLDLLLAQYRSGGSNLSACCRRAVRCWMPVERRSGRP…
A0A2W5MUT6	SP(Sec/SPI)	Protein	Bacteria	Proteobacteria	Gammaproteobacteria	Pseudomonadales	Pseudomonadaceae	Pseudomonas	putida	MTPQGFKPGRPLVAALLTLLPLLPAQAASLSLDEALQLAERNAPSLQARQEQLSAARSAVVPAGELPDPRLNLGVQNLPVEGSDRWSSNRDFMTMQVVGLAQEVPNHDKREARVHTAQAAAERADAEAVLEGLNVRAATAQAWIAAYTVQRKLQAFDALYGENRLLASAIKARLAGGGGTSADALAPRQEAAQLDEQKDQLLSQQAQARAALQRWTGQAADAQASAFPQWSVDAGKYVHTLHEHPQLVAYGAMTREAQAQVEQALAEKKSDWGWQVDYQRRGPAFSNMVSVQFSFQLPLFTGSRQDPMIAARRAQVRQLEDEQEAALREHGAQLATDLAEYQRLQRAVSRSHQTLLPLAEDRVRLALADYRAGKSTLSDLIAMRQQRVQARLKDIDLQG…
A0A2Z4FJ27	SP(Sec/SPI)	Protein	Bacteria	Proteobacteria	Deltaproteobacteria	Bradymonadales	Bradymonadaceae	Bradymonas	sediminis	MKRKNAFTRVRRVLAGLCVAAVSTVCAVPMVWADDGDFEPKTLADYEHQALKNHPRLEAEQQKLRAIQAEREGKLASYPQPMISYGAEIGTPWTSMPGVGHTVMVSQQLLLPGRRALWAQPAELRGSGVEAQIEASSNQIVFEVRQALIEIARLDHHLLIFNKQKEVYAEAVSMVEALMSTGRTSYADVLRLSVTSEMLIDQIDRVQRERDEVVAGLRVELGLAPDAQIPFEFSGENSPIEVSDDALELPKLLEAMNAQNPQLRALEFEAQAELAQSEVVQKDAWQGPTVGVGYMNMPSMTMDGERDDALMLSVAMPFPIFGRQIALNSERSEATGLSARAQRAALQRTLSTQIEASVLKIRERQRRLLRYEKELIPMLGDVSERLLADVEVGRGQVTD…
A0A1C7AEU6	SP(Sec/SPI)	Protein	Bacteria	Proteobacteria	Gammaproteobacteria	Acidiferrobacterales	Acidiferrobacteraceae	Sulfurifustis	variabilis	MGLCALTLLSVPPSAAGEVRGSGAAVSAEALTREQAVEQALAANPTLKAFGRELEAARARRLQADGFDPPTFFWDFEEAERLGSPSRFGNQVLGVEQSIEWFGVRRARKEAATFGVDAAEALLERARSRIAARTHKAFDEVLQARAAGELLERMTTLAGEAVELARARFRSGTASYVDFLRLRLRREQLQNERRTVLVAETAARRELNGLLGRSGEAITLQGELTETAPLPEVSPYLADAEQKAPTLRLLEYRRAEAAKRYEAARGGRLPEFTLGLGRERLYDGAADYAWAGRLGLRLPLPGSDRQQGREAEALAELNRTAELGRAQRLAVQTRLGQRLDEAAVLAQRVEDYRKVLLPDAADQLKAAQQDYRVGRIDALGLIDVFNTYVEIQRDYLETL…
A0A239RV89	SP(Sec/SPI)	Protein	Bacteria	Proteobacteria	Gammaproteobacteria	Pseudomonadales	Moraxellaceae	Acinetobacter	johnsonii	MSKKSQVIFACGLVIIAPQLLAGTNYAQLQQQAIANDSVLKSLQQSQQAYDVNQKYAGRMNNPTFNVELDNLGNSKLKDLDGPTAFMGLSQEIPLNNKLALRKQLAGLQGNNNQFEITQRQAELKADFRICMSNWYAAAQRAEIYAAESKLSARQATVLNEKLKYGRVIPSDVQLNSALSAESKLRYQNELKKVQFQKNLCSKFAFDLPANAIDVPLTINFTDKVSLSEKQALLKKQQAKTQFELARKEAVPDITLGVGVRNYQETDDKVFLVSTSIPLSIFNRNSGNIALAQAQQTNAETRSELINRNSKIELDNKSIEVSSLIDAIKQYDQSVLPATKESLRIAEMGYQAGKISLLEFNSIKQGRIQT
A0A4Y7XBN5	SP(Sec/SPI)	Protein	Bacteria	Proteobacteria	Gammaproteobacteria	Pseudomonadales	Moraxellaceae	Alkanindiges	illinoisensis	MKFLHKYQPAGLSRAIGMLFVTGSVVTGSHAAPTTQMVSIDHTVDFSRFDPARNTPALDSQVINHHSSSNQGLSLQQAQDLALQSRPLQQLWQQRRHIAEANVLQSNQRRNPQLVLEQTGFKNTQEREASIAIAQQLDIFGERKTRLQLAGLQLEQDSISRLTEKTELRLAVTIAYWQLAQAEWALELASTQQQLSLQGLMVAKKRLQAGRIAEVDYQRVHIAHQNQVRQWQAAQAQCALARQQLGQFWANSAMMPDLAEVHTAQPSQLPTLELDNLQASLAQSPLWQRLGLQQQQASTSLKLAKIQAKPQPTVSLGYVQTREPATQDNSNRQRLALGLSIPLPLFQQNQGIIQAQQQVQQVNQLQAELQQQQIQRKLQQHWQALQAIRQQYDIVHNHQ…
A6EUN8	SP(Sec/SPI)	Protein	Bacteria	Proteobacteria	Gammaproteobacteria	Alteromonadales	Alteromonadaceae	Marinobacter	algicola_DG893	MIRRPGIQATLAAFIALSMPAVAETRETLEQWIAEALANNASLSAQQAAIEAAEADVEGSGTWADPVVKYGIAPETLEGPNVVGHRFEVSQKLPWPDQLSASRGASEAGVRAARQDTLWQTRKLTASVKEAYARLWYSAQAIELHHETRALVEQLADITRQRLEYGEGTQSELLRTETELDTLDAQLVELQADQTRLSASLIPLLGRRPQPSELELPVPPRMPMVADIPVETDHPLVQAAEARTAEARARLDVAEANRRPVFTASAGYNSLWADESKRWMVGVGVQIPFSGQRQNSTVRRAAAEVSQRQWQTTQAHRDLLASIGDVKASVQAGYGRLEILDQRHLPNQRAHWEASLNELASGTGRLENAINSARQLTGVKLRREAVIRDLFSARARYEA…
A0A162GEX8	SP(Sec/SPI)	Protein	Bacteria	Proteobacteria	Oligoflexia	Bdellovibrionales	Bdellovibrionaceae	Bdellovibrio	bacteriovorus	MKVMIATLCLALSASAGAKAGALEDYLTQVQEANPTLQAAKAAAEKAQFLVRPASTWDDPFIAAGVDEKPFDGSMGGVKKYQISQTIPFPGKNSARSAIATHEADSAKSDVETAARQIRVLATQIYFKTFLNQKAIELNRDLHQILKTVADSSKARYQSGTSGHHEWLRSQVELNILEVEKLRLQREQKSLTAVFNEMRNQPAQAAIPVLAFEYREPASPPAQPDLSAQPELRSIDLYLKRASEEERLAKLSYFPDFVLQGMMMEPDPEMMDEKKNWGVMLGASLPLFFWRKQSDLSQAASAQKRVADFERQSLVNRISAEWLEAQEQLKTSKDVVKLYLSSVLPSTRLAVQNAKTSYSSRKLSLDQYLDSLKVQRMQELELVAAQMDVFLANLRLKDL…
A0A1J0D6B5	SP(Sec/SPI)	Protein	Bacteria	Proteobacteria	Betaproteobacteria	Burkholderiales	Burkholderiaceae	Polynucleobacter	asymbioticus	MLILGIRKISALFPIKRLAFALCASSFSAAVFSQVGEIPPSKVTVQGGDTSLAVPPSIGSQLSSQEQPSKASELFAPATKANTPKIYTKPAASGPAEMDLRQLWNELKINNPQLSSLRESYLAAKATVPQIAAPANPQIGLVWSGMPVNSPFALGGANAPSTQYPNGISSNNAISIAQPFQFPGKKSLAADIANTNADALLAQSEATYLQLGAQLSSLYYNALASQKQLQVLKESVIRLELIKNVAKARYANNAAAYVEYLNAQVAQSAAEADQFNLERQLQVSINNINTLVGRHSREKLVLRADVNRALTKVPTLVELEDYAESSHPALKSSALQLEAARKGVDLAKKAYLPDFQVIGSSYTPRGPFSANNGALFYQFELDLIIPLYFFTKEKYGVEQ…
A0A3G8MDD3	LIPO(Sec/SPII)	Lipoprotein	Bacteria	Proteobacteria	Alphaproteobacteria	Rhizobiales	Methylocystaceae	Methylocystis	rosea	MLSKRPRDLILRACLSMATALGLSGCALTPPGTTEEQAKLSEVSERFEPPIEARELPALPAVANWRDVLHRAFLANGELESAYFEWKAALARVDRDATWPNTNLMFGYRYLFSRDQMKTWDRMTLSGSFMPSTTLQLPIKTWTAGKVALEAARAASERFRTVKFELQRKVLTAYLDLALAREKVRIERDNVNLLKLLTSSAAARSQAGAPLQDMLKAQTNWELAKNNLLNLEAEVRSARSKLNGLLARDAEEPLNLPPTLPAARPVIGNDARLIEVAVDQNPELAALARQVAGRKDAIELARLEFLPDLVPAGSITGNIERAAEMFVMVPTRIPAILAMIRDTEAMARSTEAVLRQTERDRAASFVANLYFMRNAERQTSFYRRRVVPVVEQLINSSRE…
A0A248JZG4	SP(Sec/SPI)	Protein	Bacteria	Proteobacteria	Alphaproteobacteria	Rhodospirillales	Rhodospirillaceae	Nitrospirillum	amazonense_CBAmc	MTRYIHARTATAVAALALMLASGARADIIPTPDAPALGANLDGLLDAARHLNPTLQAAALETAAADAEASAAGALDDPTFRINSDEVDRTSGPRINKTYITVEQEFPLWGKRDLRRSAALAAVDAARGRERAVGLELAERIKDTFALYAAASAALAVNGDVLRLDRQIARNATDRYGQGLGSQGDALAAAAEVARTEVENARLTADRTAAAARLNTLLARPADAALAVPSGGRPLPVSTPPLTVLADRAQADNPRLAAGLAEVRGAEEERRLAAKAWYPDLTLAVGAIQRDNGPTGYTATVGFKIPLQAEPKRAKERQAVAKANATRQSLAATAADIEGDLAEALAALTAARQQAGVYRAQLLPDLGGAHDAALAAYGRGQGSLAAVLDAEHRLHQARL…
A0A0K1EI31	LIPO(Sec/SPII)	Lipoprotein	Bacteria	Proteobacteria	Deltaproteobacteria	Myxococcales	Sorangiineae	Chondromyces	crocatus	MASDRCVKATVMVAAGLLLAASGCLPGATRNTLEAAERAASPEAVASSLLSNEESAGARRGRGAADGSAGGEARRAGDGGARDGEAAGGRGTRPTEGRERAASGGRTASGERTVSSERAGEGGRPREAHIPDDAALEREVDLASLQAAAIARHPQVAAAAQRVRATAMDARAEGSLPSPELMAELWQVPLARPWAVPDAGMLMFSVRQEIPAAGSLDRAAQAMALEAQAGAAMVTGAALEIARDVGRAFAMYVEATARHRAHGEHVGIFEQMSAAARARYTAGGPVSDLVKADLERARLLSSVAREQGRLEEARATLNVLLSRAVDAPLGPPREGEPMGTKLTPAEAAERAMARSPAVAAAEAMKGAAAQRAEAAGREASYPSFLVGLSYFHPVGGMHA…
H3ZC72	LIPO(Sec/SPII)	Lipoprotein	Bacteria	Proteobacteria	Gammaproteobacteria	Alteromonadales	Alteromonadaceae	Alishewanella	jeotgali_KCTC_22429	MRFHSAFAQTKRCFRFASLCALAFLVSGCASYQPDYDAIYASSTTENRARAWVVPVDADMRALIQQAQSYHPAVQAALADVESARAELISAGAFMDPEFTLTQGLNDTGYRTLGLSQEIPVFNRRSMAIEQGKATLRAAKAQLAQAQADVAANVVAAFSEYLYVRDSVALQRELVVIQEHFVAVVEQQYAAGSAAMSDLLRAQNALDEARSELDNLQAAQTSQQARLNGALGRDARAALPDHFDLEQTHAEFAALPAEISDLYQLVQEQNAGLRATQYELEALQVARDVAGTAGLPRLMVGMEYMDTDMGDGTTAGMVSVSLPIWRNNYRAQRAAADANFQGGLARLEAARLDAQAALSIALFEWREAERNRALYGDVLVQRAEQALASVLAKYTNNNA…
B1ZTQ2	LIPO(Sec/SPII)	Lipoprotein	Bacteria	Verrucomicrobia	Opitutae	Opitutales	Opitutaceae	Opitutus	terrae_(strain_DSM_11246_/_JCM_15787_/_PB90-1)	MGQSRSRFGRLGEPSLPFHTLVNTARRHSPQLLLAALLLALAGCSTAPMAGERAAREQLGRVAAAYRPSGHKPVLPVLGADSKLEDYVAFGVLNHPQVEAAYYDWRASVEAITPARAQPDPKLTFEADIADMLMTLMPGLMFDFMGAGKRAAMANEAAARSGVAYRAYVAAVLQTAAEVRKAWVELAYTTETLRLYTATLHNVDQSLQLAASEFSTGRGMVSFNEMVRLQNLVAEHHSHHAAFSDRRGAARARFKSALGLTRDEADPAWPESALQPTALPDEDTLWQRALAANPELGSMRAMVDIAVAEVGVANTTDRPDFAIGLMADVKADPLMYRPQASLSLPIWRDKIAATIAGAKARHDAAVARLTAEQLNLAAEIAQMLFMVREADRMIAYLDE…
A0A518N159	SP(Sec/SPI)	Protein	Bacteria	Proteobacteria	Gammaproteobacteria	Xanthomonadales	Xanthomonadaceae	Luteimonas	granuli	MASKLLQRRACAPPSSIRTSWRRLAVAVLLLSGIPAAAAAEQALPGHDVTSVHGWLREHNPELRALQAGSDAAFARIHPAGALPDPVASLSFRNLDPDRPWQVPGDDREIGYTLRQHVPLWGKRGLARTAARQDAEALALDRDAVLREIIAEAEAAYVRYWHADQAVAVLDRRLDLLRRLEEVAGVRYALGIAPQQDSIRAQVEQTVMRRERIRRLVDKEEAAAALNGVLGRPVDAALAPSAEDPILAVRSASLADVLRALESGSHPAVQAEEARALAARTNVELQRRRRYPDVTFGVGAMRREDGLESLELMLEVEIPFQQRTRRERERESRLLEEAALARTDVARQALARQGAAAWVQWQGARERRLITERTLLPQADAAFQSALASYQVGEVDFGT…
C0QE53	SP(Sec/SPI)	Protein	Bacteria	Proteobacteria	Deltaproteobacteria	Desulfobacterales	Desulfobacteraceae	Desulfobacterium	autotrophicum_(strain_ATCC_43914_/_DSM_3382_/_HRM2)	MKKIITGLIIFCVLPLYPLYADYDGMKRDLEEYTPDQFFFTPLEDKGISGTTGAGASIAAAPEVSRIKLLEETYPEKTYQEESQELNRLLFASDLPPKAFSDISQTGNDREAAENRIKKTIVLKEIQLMAALRNPAILAAQKKITAEMQSFDQILALDDNLRLYLTFTKSVNNKTGPLKTKDAIKLTYPSPGLTALKGRVIRDEVEVLNEKMRIVRKGVITDIENAYWDLVFIENSTRIKSETIAAFDRLKDVAETLYKSGKTSFQDVIKININIEILKEDLVTLNFQKKNIEIRILELLNLPVDTRVGKAFLSTLPGETAKPELLYPVAIKYRQELNTIRHQISKLENMIEMSESMIQAPFTLGFSTFENDMVRSVGTDAPEKPFSTKTMAAMKNNSP…
A0A1M5XMT9	LIPO(Sec/SPII)	Lipoprotein	Bacteria	Proteobacteria	Deltaproteobacteria	Desulfobacterales	Desulfobulbaceae	Desulfofustis	glycolicus_DSM_9705	MIYFAERRRRRRRLPAVMLTTAILFIACQLPRGIATAAVLELAEAEELGVARDLPLQAAALQAARYREQAAGDAQFADPQLIVGYEDGYTMKEYTVGLRQQIPRLNNLDLRRSIGQSLAAGEEYRSHLAARAVLREVRLAWFDLWYRIRAVQVSRHHGAVLGELAAAAEERYAAGSLSQQQLLVLELEQRMQQDRLLAAREREETARAELARLIGDLPAARPLPEELPELPALPSRQELLASLPHHPVVRVVHSRVQAAQEQAELAGQYYSGFMVDLLYRRNDQEEDRLGVMFTVPLPVGPGERQDRRQAAGRLQAEATVLERDNILRTLVGEVDSAFKRFDRLSERLQLYRQSIMPQSRLAAEATATGYQHNTEDFLNVMRAIVMELENELNQAQLQA…
M1YM80	SP(Sec/SPI)	Protein	Bacteria	Nitrospinae	Nitrospinia	Nitrospinales	Nitrospinaceae	Nitrospina	gracilis_(strain_3/211)	MCRYWFFVAALCLVPSLGLAKDGQHRIFKTTLNSFIQEALQNNPELAEVRQKIKVLKEIPPQRKSLEDPMMMVGLMNLPVDTFSFRQEAMTQKQIEVTQALPYPGKLNLRSKEALQDVRIAEQTLHDLELEIIRQVKTSFYEICFFRAALDTTRQNKILLEQFVTIAESKYAVGKGIQQDVLQAQVELSKILDRLIELEQLKDQETARLNTLMDRLPQAPLHIPHGITQTPFHYTVENLQALAEKNRPALKEIQEAIEKMKVRKQLAEKEYYPDFQVGFRYGQRQDSPFTDHPDFVSGFVGVNIPIWQKTKQDRKVAEENYRISVLRESFRKVRNKIFMEIKMLMDKEKKNRELIQLVKTGIIPQAKQSLESALAAYSVDKVDFLTLIDNQVTLLNWEI…
A0A517PB38	LIPO(Sec/SPII)	Lipoprotein	Bacteria	Planctomycetes	Planctomycetia	Planctomycetales	Planctomycetaceae	Alienimonas	californiensis	MQDQFLRRPSLALAASLPLAGLVSLAGGCAADGDCCRQTATRPVLAAEPALADHSRVASSAIHFASHQDGVGDSVEGSFFDPLLDAPQTDGKSSPGDRRTPGNGEAGDEFADPLLDAPAGDRPASDGTAEALSGGSSFLTEDAPAIELAEAVALAVARSPRTQAARNRAAATAARVPQVTALDDPMVMSTSYPIHDQSLQTAGGRIQTGVQVTQRIPWLEKLGARGEVVRREAQAASTEAATAELDAAFAARTAWFEAWFADRAIEVTLRNRELLEQLLDVAVARVRTGGGQTDVLRTQLEIDRLDDRVLTLRQQRDVARADLAATLRLPPGAALPTAAEELPPLNAAAEVDALFAAAQRCRPELQRIGWEIARDRAQRRVACLAGKPDFTAGLGYTVV…

## Sheet: Statistics
Domain	416					SignalP 5.0 prediction
Archaea	0					LIPO(Sec/SPII)	88
Bacteria	416					SP(Sec/SPI)	310
Eukaryota	0					TAT(Tat/SPI)	18
						Total	416
Class	227	Tree colour				Annotated secretion signal
Alphaproteobacteria	58	#72c1e0				Lipoprotein	85
Betaproteobacteria	38	#39a373				SPI	0
Gammaproteobacteria	55	#f58353				Total	85
Deltaproteobacteria	50	#9960a8
Epsilonproteobacteria	9	#666666
Zetaproteobacteria	1	#666666
Acidithiobacillia	5	#666666
Hydrogenophilalia	0	#666666
Oligoflexia	11	#666666
Phylum	416
Proteobacteria	227	Tree colour
Bacteroidetes	34	#576fb5
Firmicutes	39	#91cb74
Spirochaetes	19	#fbc857
Planctomycetes	12	#ee6666
Deinococcus-Thermus	11	#c9c9c9
Verrucomicrobia	7	#c9c9c9
Acidobacteria	6	#c9c9c9
Aquificae	7	#c9c9c9
Gemmatimonadetes	6	#c9c9c9
Nitrospirae	2	#c9c9c9
Chlamydiae	4	#c9c9c9
Chlorobi	4	#c9c9c9
Cyanobacteria	4	#c9c9c9
Fusobacteria	5	#c9c9c9
Armatimonadetes	3	#c9c9c9
Lentisphaerae	4	#c9c9c9
Elusimicrobia	3	#c9c9c9
Fibrobacteres	3	#c9c9c9
Thermotogae	3	#c9c9c9
Abditibacteriota	2	#c9c9c9
Balneolaeota	2	#c9c9c9
Calditrichaeota	1	#c9c9c9
Deferribacteres	1	#c9c9c9
Dictyoglomi	1	#c9c9c9
Kiritimatiellaeota	1	#c9c9c9
Rhodothermaeota	1	#c9c9c9
Synergistetes	1	#c9c9c9
Thermodesulfobacteria	1	#c9c9c9
Chrysiogenetes	1	#c9c9c9
Nitrospinae	1	#c9c9c9
Actinobacteria	0
Atribacterota	0
Caldiserica	0
Chloroflexi	0
Coprothermobacterota	0
Tenericutes	0
Thermomicrobia	0
