# Supplementary material for: A noncanonical chaperone interacts with drug efflux pumps during their assembly into bacterial outer membranes
Source: PLoS Biol. 2022 Jan 21;20(1):e3001523. doi: 10.1371/journal.pbio.3001523 (PMC8809574; doi:10.1371/journal.pbio.3001523)
Supplement: S2 Data — (XLSX) [file pbio.3001523.s002.xlsx]

## Sheet: S2_Data
		Species	Reduced	Oxidised	Total	%reduced	%oxidised
	Batch 1	TamA-G250C/E555C	21219.2	27517.9	48737.1	43.54	56.46
	Batch 2	TamA-G250C/E555C	4300.56	31961.6	36262.1	11.86	88.14
	Batch 3	TamA-G250C/E555C	24177.9	26669.2	50847.2	47.55	52.45
					average	34.32	65.68
					stdev.p	15.96	15.96
		Species	Reduced	Oxidised	Total	%reduced	%oxidised
	Batch 1	TamA-G252C/G553C	19071	25326.9	44397.8	42.95	57.05
	Batch 2	TamA-G252C/G553C	12954.2	29018	41972.3	30.86	69.14
	Batch 3	TamA-G252C/G553C	3224.15	20638.2	23862.3	13.51	86.49
					average	29.11	70.89
					stdev.p	12.08	12.08
