# Supplementary material for: A noncanonical chaperone interacts with drug efflux pumps during their assembly into bacterial outer membranes
Source: PLoS Biol. 2022 Jan 21;20(1):e3001523. doi: 10.1371/journal.pbio.3001523 (PMC8809574; doi:10.1371/journal.pbio.3001523)
Supplement: S1 Table — MICs of erythromycin for the indicated strain in the presence (0.02 mM) or absence (0 mM) of IPTG. MIC were performed in biological triplicate, where MIC results were identical between each replicate. MIC, minimum inhibitory concentration. (XLSX) [file pbio.3001523.s010.xlsx]

## Sheet: Sheet1
				no IPTG	0.02 mM IPTG
				Erythromycin	Erythromycin
strain	genotype		Expresses	24 h	24 h
E. coli BL21 Star™ (DE3)	wildtype	pET-15b	-	64 μg/mL	64 μg/mL
E. coli BL21 Star™ (DE3)	ΔtolC::kan	pET-15b	-	1 μg/mL	1 μg/mL
E. coli BL21 Star™ (DE3)	ΔtolC::kan	pCJS152	native TolC	32 μg/mL	64 μg/mL
E. coli BL21 Star™ (DE3)	ΔtolC::kan	pCJS153	TolC-G45C	32 μg/mL	64 μg/mL
E. coli BL21 Star™ (DE3)	ΔtolC::kan	pCJS154	TolC-S68C	32 μg/mL	64 μg/mL
E. coli BL21 Star™ (DE3)	ΔtolC::kan	pCJS155	TolC-S253C	32 μg/mL	64 μg/mL
E. coli BL21 Star™ (DE3)	ΔtolC::kan	pCJS156	TolC-S287C	32 μg/mL	64 μg/mL
