# Supplementary material for: A noncanonical chaperone interacts with drug efflux pumps during their assembly into bacterial outer membranes
Source: PLoS Biol. 2022 Jan 21;20(1):e3001523. doi: 10.1371/journal.pbio.3001523 (PMC8809574; doi:10.1371/journal.pbio.3001523)
Supplement: S2 Table — (XLSX) [file pbio.3001523.s011.xlsx]

## Sheet: Sheet1
Species	Srain	Genotype	Purpose	Info	Reference
E. coli	BL21 Star™ (DE3)	wildtype	pulse chase; MIC	F- ompT hsdSB (rB-mB-) gal dcm rne131 (DE3)	Invitrogen
E. coli	BL21 Star™ (DE3)	ΔtamA::kan	pulse chase	Confers kanamycin resistance	Stubenrauch C, Belousoff MJ, Hay ID, Shen HH, Lillington J, Tuck KL, et al. Effective assembly of fimbriae in Escherichia coli depends on the translocation assembly module nanomachine. Nat Microbiol. 2016;1(7):16064. https://doi.org/10.1038/nmicrobiol.2016.64. PMID: 27572967.
E. coli	BL21 Star™ (DE3)	ΔtolC::kan	MIC	Confers kanamycin resistance	This paper
E. coli	BW25113	ΔtolC::kan	cloning template	rrnB3 ΔlacZ4787 hsdR514 Δ(araBAD)567 Δ(rhaBAD)568 rph-1 ΔtolC::kan	Baba T, Ara T, Hasegawa M, Takai Y, Okumura Y, Baba M, et al. Construction of Escherichia coli K-12 in-frame, single-gene knockout mutants: the Keio collection. Mol Syst Biol. 2006;2:2006.0008. https://doi.org/10.1038/msb4100050. PMID: 16738554.
E. coli	DH5α	-	plasmid storage strain	F– Φ80lacZΔM15 Δ(lacZYA-argF) U169 recA1 endA1 hsdR17 (rK–, mK+) phoA supE44 λ– thi-1 gyrA96 relA1	Invitrogen
E. coli	C41 (DE3)	-	protein expression strain	F- ompT hsdSB (rB-mB-) gal dcm (DE3)	Lucigen
E. coli	MG1655	-	cloning template	F- λ- ilvG- rfb-50 rph-1	Bachmann, B. 1996. Derivations and genotypes of some mutant derivatives of Escherichia coli K-12, p. 2460-2488. In F. C. Neidhardt, R. Curtis III, J. L. Ingraham, E. C. C. Lin, K. B. Low, B. Magasanik, W. S. Reznikoff, M. Riley, M. Schaechter, and H. E. Umbarger (ed.), Escherichia coli and Salmonella: cellular and molecular biology, 2nd ed. ASM Press, Washington, D.C.
