# Supplementary material for: A noncanonical chaperone interacts with drug efflux pumps during their assembly into bacterial outer membranes
Source: PLoS Biol. 2022 Jan 21;20(1):e3001523. doi: 10.1371/journal.pbio.3001523 (PMC8809574; doi:10.1371/journal.pbio.3001523)
Supplement: S3 Table — Base vector refers to unmodified commercial vector. Vectors were confirmed by sequencing using the following oligonucleotide primers (see S4 Table): T7promoter and T7terminator (all vectors synthesised in this study) and either CSP359 (TamA vectors synthesised in this study) or CSP368 (TolC vectors synthesised in this study). (XLSX) [file pbio.3001523.s012.xlsx]

## Sheet: Sheet1
Name	Replication	Resistance marker	Characteristics	Synthesis (this study) or source
pACYCDuet-1	p15A	Chloramphenicol	Base vector	Novagen
pCJS69	p15A	Chloramphenicol	TamA expression vector	Heinz E, Stubenrauch CJ, Grinter R, Croft NP, Purcell AW, Strugnell RA, et al. Conserved features in the structure, mechanism, and biogenesis of the inverse autotransporter protein family. Genome Biol Evol. 2016;8(6):1690-705. https://doi.org/10.1093/gbe/evw112. PMID: 27190006.
pCJS106	ColE1	Ampicillin	SurA expression vector. SurA has N-terminal decahistidine tag and pelB signal peptide instead of its own signal peptide	pET20mod (NcoI/XhoI) Ω CSP247/CSP248 PCR product using E. coli MG1655 genomic DNA template (NcoI/XhoI; 1,232 bp)
pCJS127	p15A	Chloramphenicol	TamA-G250C expression vector	QuikChange II site-directed mutagenesis of pCJS169 using CSP327/CSP328
pCJS129	p15A	Chloramphenicol	TamA-G252C expression vector	QuikChange II site-directed mutagenesis of pCJS169 using CSP331/CSP332
pCJS134	p15A	Chloramphenicol	TamA-G553C expression vector	QuikChange II site-directed mutagenesis of pCJS169 using CSP341/CSP342
pCJS136	p15A	Chloramphenicol	TamA-E555C expression vector	QuikChange II site-directed mutagenesis of pCJS169 using CSP345/CSP346
pCJS138	p15A	Chloramphenicol	TamA-G250C/E555C expression vector	QuikChange II site-directed mutagenesis of pCJS127 using CSP345/CSP346
pCJS140	p15A	Chloramphenicol	TamA-G252C/G553C expression vector	QuikChange II site-directed mutagenesis of pCJS129 using CSP341/CSP342
pCJS152 (formerly pMB11)	ColE1	Ampicillin	TolC expression vector	Stubenrauch C, Belousoff MJ, Hay ID, Shen HH, Lillington J, Tuck KL, et al. Effective assembly of fimbriae in Escherichia coli depends on the translocation assembly module nanomachine. Nat Microbiol. 2016;1(7):16064. https://doi.org/10.1038/nmicrobiol.2016.64. PMID: 27572967.
pCJS153	ColE1	Ampicillin	TolC-G45C expression vector	QuikChange II site-directed mutagenesis of pCJS152 using CSP360/CSP361
pCJS154	ColE1	Ampicillin	TolC-S68C expression vector	QuikChange II site-directed mutagenesis of pCJS152 using CSP362/CSP363
pCJS155	ColE1	Ampicillin	TolC-S253C expression vector	QuikChange II site-directed mutagenesis of pCJS152 using CSP364/CSP365
pCJS156	ColE1	Ampicillin	TolC-S287C expression vector	QuikChange II site-directed mutagenesis of pCJS152 using CSP366/CSP367
pCJS158	ColE1	Ampicillin	TolC expression vector. TolC has C-terminal hexahistidine tag and pelB signal peptide instead of its own signal peptide	pET-22b(+) (NcoI/XhoI) Ω CSP397/CSP399 PCR product using pCJS152 as template (NcoI/XhoI; 1,442 bp)
pET-15b	ColE1	Ampicillin	Base vector	Novagen
pET-22b(+)	ColE1	Ampicillin	Base vector	Novagen
pET20mod	ColE1	Ampicillin	Base vector	Noinaj N, Kuszak AJ, Gumbart JC, Lukacik P, Chang H, Easley NC, et al. Structural insight into the biogenesis of beta-barrel membrane proteins. Nature. 2013;501(7467):385-90. https://doi.org/10.1038/nature12521. PMID: 23995689.
pKS02	ColE1	Ampicillin	FimD expression vector	Stubenrauch C, Belousoff MJ, Hay ID, Shen HH, Lillington J, Tuck KL, et al. Effective assembly of fimbriae in Escherichia coli depends on the translocation assembly module nanomachine. Nat Microbiol. 2016;1(7):16064. https://doi.org/10.1038/nmicrobiol.2016.64. PMID: 27572967.
pPpiD	ColE1	Ampicillin	PpiD expression vector. PpiD has N-terminal decahistidine tag and pelB sequence instead of its inner membrane anchor	pET20mod (NcoI/XhoI) Ω PpiD_Fwd/PpiD_Rev PCR product using E. coli BW25113 genomic DNA template (NcoI/XhoI; 1,774 bp)
