# Supplementary material for: A noncanonical chaperone interacts with drug efflux pumps during their assembly into bacterial outer membranes
Source: PLoS Biol. 2022 Jan 21;20(1):e3001523. doi: 10.1371/journal.pbio.3001523 (PMC8809574; doi:10.1371/journal.pbio.3001523)
Supplement: S4 Table — The red nucleotides within the oligonucleotide primer sequence indicate the changes made that will cause a cysteine substitution. (XLSX) [file pbio.3001523.s013.xlsx]

## Sheet: Sheet1
Name	Purpose	Direction	Anneals	Gene	Sequence (5' to 3')
CSP188	Confirm ΔtolC	Reverse	Internally	kan	CAGTCATAGCCGAATAGCCT
CSP247	SurA purification	Forward	Internally	surA	CCGGCCCATGGCCCCCCAGGTAGTCGATAA
CSP248	SurA purification	Reverse	Internally	surA	GCCGGCTCGAGTTAGTTGCTCAGGATTTTAACGTAG
CSP327	Generate TamA-G250C	Forward	Internally	tamA	GAAAACACCATCGAAACCTGCGTCGGTTACTCTACGGAC
CSP328	Generate TamA-G250C	Reverse	Internally	tamA	GTCCGTAGAGTAACCGACGCAGGTTTCGATGGTGTTTTC
CSP331	Generate TamA-G252C	Forward	Internally	tamA	ATCGAAACCGGGGTCTGTTACTCTACGGACG
CSP332	Generate TamA-G252C	Reverse	Internally	tamA	CGTCCGTAGAGTAACAGACCCCGGTTTCGAT
CSP341	Generate TamA-G553C	Forward	Internally	tamA	TACAGTTTTACATCGGTCTGTGCCCAGAATTATGACATATGGC
CSP342	Generate TamA-G553C	Reverse	Internally	tamA	GCCATATGTCATAATTCTGGGCACAGACCGATGTAAAACTGTA
CSP345	Generate TamA-E555C	Forward	Internally	tamA	GTTTTACATCGGTCTGGGGCCATGTTTATGACATATGGCAGATCTCA
CSP346	Generate TamA-E555C	Reverse	Internally	tamA	TGAGATCTGCCATATGTCATAAACATGGCCCCAGACCGATGTAAAAC
CSP359	Sequencing	Forward	Internally	tamA	GTGGTGGCTCCACAATTTG
CSP360	Generate TolC-G45C	Forward	Internally	tolC	GGTGTAATCTGCACATAAACCTAGCTGTGGCAGTAA
CSP361	Generate TolC-G45C	Reverse	Internally	tolC	TTACTGCCACAGCTAGGTTTATGTGCAGATTACACC
CSP362	Generate TolC-S68C	Forward	Internally	tolC	CGCGACCAGTGCGTGCTTGCAGTTAACTCA
CSP363	Generate TolC-S68C	Reverse	Internally	tolC	TGAGTTAACTGCAAGCACGCACTGGTCGCG
CSP364	Generate TolC-S253C	Forward	Internally	tolC	GAAATCCCGGTACAAGCCGTTAAATCCAGAGTCG
CSP365	Generate TolC-S253C	Reverse	Internally	tolC	CGACTCTGGATTTAACGGCTTGTACCGGGATTTC
CSP366	Generate TolC-S287C	Forward	Internally	tolC	CGGCAGCGAGAAGCACAGGCCAACTTTGT
CSP367	Generate TolC-S287C	Reverse	Internally	tolC	ACAAAGTTGGCCTGTGCTTCTCGCTGCCG
CSP368	Sequencing	Reverse	Internally	tolC	GACAAAGTTGTACTGTGCCTG
CSP397	TolC purification	Forward	Internally	tolC	CCGGCCCATGGAGAACCTGATGCAAGTTTATCAG
CSP399	TolC purification	Reverse	Internally	tolC	CCGGCCTCGAGTTATTAATGGTGATGGTGATGGTGGTTACGGAAAGGGTTATGACCG
CSP418	Generate ΔtolC	Forward	Upstream	tolC	GAGCAGTCATGTGTTAAATTGAGG
CSP419	Generate ΔtolC	Reverse	Downstream	tolC	CAGAATAGAGGATGGCTGGTC
CSP420	Confirm ΔtolC	Forward	Upstream	tolC	CCAAATGTAACGGGCAGGTTG
PpiD_FWD	PpiD purification	Forward	Internally	ppiD	GGTTACCCCATGGGCGGAGGCAATAACTACGC
PpiD_Rev	PpiD purification	Reverse	Internally	ppiD	GCGGCTCGAGGATTATTGCTGTTCCAGCGCATCG
T7promoter	Sequencing	Forward	Upstream		TAATACGACTCACTATAGGG
T7terminator	Sequencing	Reverse	Downstream		GCTAGTTATTGCTCAGCGG
