# Supplementary material for: A noncanonical chaperone interacts with drug efflux pumps during their assembly into bacterial outer membranes
Source: PLoS Biol. 2022 Jan 21;20(1):e3001523. doi: 10.1371/journal.pbio.3001523 (PMC8809574; doi:10.1371/journal.pbio.3001523)
Supplement: S5 Table — (XLSX) [file pbio.3001523.s014.xlsx]

## Sheet: Sheet1
Name	Host	Epitope source	Comment	Dilution	Source
αBamA	Rabbit	Escherichia coli BamA POTRA domains	Integral outer membrane protein	1:20,000	Bamert RS, Lundquist K, Hwang H, Webb CT, Shiota T, Stubenrauch CJ, et al. Structural basis for substrate selection by the translocation and assembly module of the β-barrel assembly machinery. Mol Microbiol. 2017;106(1):142-56. https://doi.org/10.1111/mmi.13757. PMID: 28752534.
αDnaK	Rabbit	Saccharomyces cerevisiae mitochondrial homologue	Peripheral inner membrane protein	1:3,000	Clements A, Bursac D, Gatsos X, Perry AJ, Civciristov S, Celik N, et al. The reducible complexity of a mitochondrial molecular machine. Proc Natl Acad Sci U S A. 2009;106(37):15791-5. https://doi.org/10.1073/pnas.0908264106. PMID: 19717453.
αF1β	Rabbit	Saccharomyces cerevisiae mitochondrial homologue	Peripheral inner membrane protein	1:5,000	Clements A, Bursac D, Gatsos X, Perry AJ, Civciristov S, Celik N, et al. The reducible complexity of a mitochondrial molecular machine. Proc Natl Acad Sci U S A. 2009;106(37):15791-5. https://doi.org/10.1073/pnas.0908264106. PMID: 19717453.
αGroES	Rabbit	Saccharomyces cerevisiae GroES/Cpn10 homologue	Cytoplasmic protein	1:20,000	Haucke V, Lithgow T, Rospert S, Hahne K, Schatz G. The yeast mitochondrial protein import receptor Mas20p binds precursor proteins through electrostatic interaction with the positively charged presequence. J Biol Chem. 1995;270(10):5565-70. https://doi.org/10.1074/jbc.270.10.5565. PMID: 7890675.
αOmpF	Rabbit	Escherichia coli OmpF	Integral outer membrane protein; cross-reacts with Escherichia coli OmpC	1:20,000	Rocker A, Lacey JA, Belousoff MJ, Wilksch JJ, Strugnell RA, Davies MR, et al. Global trends in proteome remodeling of the outer membrane modulate antimicrobial permeability in Klebsiella pneumoniae. mBio. 2020;11(2). https://doi.org/10.1128/mBio.00603-20. PMID: 32291303.
αPpiD	Rabbit	Escherichia coli PpiD (without inner membrane anchor)	Inner membrane protein	1:20,000	This study
αSurA	Rabbit	Escherichia coli SurA	Periplasmic protein	1:20,000	This study
αTamA	Rabbit	Escherichia coli TamA POTRA domains	Integral outer membrane protein	1:20,000	Bamert RS, Lundquist K, Hwang H, Webb CT, Shiota T, Stubenrauch CJ, et al. Structural basis for substrate selection by the translocation and assembly module of the β-barrel assembly machinery. Mol Microbiol. 2017;106(1):142-56. https://doi.org/10.1111/mmi.13757. PMID: 28752534.
αTolC	Rabbit	Escherichia coli TolC	Integral outer membrane protein	1:20,000	This study
αRabbit:HRP	Goat	Rabbit IgG (whole molecule)	Secondary antibody; conjugated with horse radish peroxidase (HRP)	1:20,000	Sigma, A6154
